# Supplementary material for: Rescue of ciliogenesis and hyperglutamylation mutant phenotype in AGBL5−/− cell model of retinitis pigmentosa
Source: BMC Mol Cell Biol. 2025 Sep 9;26:27. doi: 10.1186/s12860-025-00551-x (PMC12418683; doi:10.1186/s12860-025-00551-x)
Supplement: Supplementary file 5 — Supplementary Table S7. Mass spec results of proteins purified from 6 replicates of AGBL5-eGFP co-immunopreceiptation experiment in which an eGFP nanobody was used to pull down transiently expressed exogenous AGBL5-eGFP in ARPE19 WT cells, compared to 6 replicates of eGFP control co-immunopreceiptation experiment in which pmaxGFP was expressed and an eGFP nanobody was used to pull down proteins in ARPE19 WT cells [file 12860_2025_551_MOESM5_ESM.xlsx]

## Sheet: AGBL5 vs Control (GFP)
Uniprot	Symbol	AGBL5_01.MaxLFQ.Intensity	AGBL5_02.MaxLFQ.Intensity	AGBL5_03.MaxLFQ.Intensity	AGBL5_04.MaxLFQ.Intensity	AGBL5_05.MaxLFQ.Intensity	AGBL5_06.MaxLFQ.Intensity	GFP_01.MaxLFQ.Intensity	GFP_02.MaxLFQ.Intensity	GFP_03.MaxLFQ.Intensity	GFP_04.MaxLFQ.Intensity	GFP_05.MaxLFQ.Intensity	GFP_06.MaxLFQ.Intensity	logFC	t.ord	t.mod	p.ord	p.mod	q.ord	q.mod	df.r	df.0	s2.0	s2	s2.post	categ_Ord	categ_Mod	NegLogPvalMod	NegLogPvalOrd
Q8NDL9	AGBL5	31.901	31.6629	31.5573	31.9117	32.015	32.3776	20.1908	19.2233	26.515	19.841	19.1599	20.6056	10.9817	9.57147	10.4478	2.37122e-06	1.86535e-07	6.99925e-05	8.62724e-06	10	2.24009	0.481113	3.94912	3.31443	Significant	Significant	6.72924	5.62503
contam_sp|P42212|GFP_AEQVI Green fluorescent protein OS=Aequorea victoria GN=GFP PE=1 SV=1	contam_sp|P42212|GFP_AEQVI Green fluorescent protein OS=Aequorea victoria GN=GFP PE=1 SV=1	26.3427	27.1507	27.1507	26.8974	26.8019	27.7195	18.8442	20.2196	19.3373	18.7386	20.0206	19.8519	7.50844	23.7712	22.5508	3.94162e-10	2.42592e-11	3.646e-07	2.24398e-08	10	2.24009	0.481113	0.299309	0.332581	Significant	Significant	10.6151	9.40433
P31431	SDC4	26.3578	25.604	25.4266	26.4831	26.3578	26.604	18.9267	18.0312	18.8463	20.9366	19.0059	18.7067	7.06335	15.802	16.0953	2.11741e-08	1.32512e-09	2.87375e-06	5.92501e-07	10	2.24009	0.481113	0.599403	0.577754	Significant	Significant	8.87775	7.6742
O00468-6	AGRN	26.3427	26.3645	25.1135	26.5754	26.3662	27.141	22.4813	20.3282	19.1952	19.5815	19.6479	19.375	6.21569	10.9088	11.452	7.12263e-07	6.6849e-08	2.99474e-05	3.63737e-06	10	2.24009	0.481113	0.97397	0.883771	Significant	Significant	7.1749	6.14736
P34741	SDC2	26.1155	25.2821	24.604	25.4676	25.2058	26.5477	18.8331	18.96	22.0179	20.3985	18.6693	19.2984	5.84091	9.73952	10.2744	2.02351e-06	2.24518e-07	6.62757e-05	9.43994e-06	10	2.24009	0.481113	1.07896	0.969549	Significant	Significant	6.64875	5.6939
P55084	HADHB	26.1604	25.6944	25.3307	26.518	26.0772	26.7389	22.4237	19.6327	22.1774	20.0212	18.9598	18.7966	5.75138	8.43449	8.99064	7.38754e-06	9.62331e-07	0.000175217	3.05292e-05	10	2.24009	0.481113	1.39492	1.22768	Significant	Significant	6.01668	5.1315
P62258	YWHAE	26.3477	25.9495	26.1585	26.0732	25.8717	26.4234	23.2679	22.9816	19.9789	19.4118	20.3673	18.0871	5.45491	6.49649	7.01099	6.92615e-05	1.27062e-05	0.00108588	0.000235065	10	2.24009	0.481113	2.11514	1.81609	Significant	Significant	4.89598	4.15951
O95816	BAG2	26.8741	26.6181	26.8264	26.8264	26.8142	26.8385	22.1098	20.2785	22.305	19.4886	22.9022	22.0462	5.27789	9.71127	10.1448	2.07783e-06	2.58292e-07	6.62757e-05	9.95499e-06	10	2.24009	0.481113	0.886115	0.811994	Significant	Significant	6.58789	5.68239
F2Z3P3	PCGF3	26.4877	26.673	26.2926	27.391	19.7693	25.6125	18.7632	19.4123	19.4841	20.4165	18.6192	25.1757	5.0592	3.31832	3.64318	0.00776948	0.00326578	0.0317998	0.0145935	10	2.24009	0.481113	6.97346	5.78527	Significant	Significant	2.48601	2.10961
P35052	GPC1	24.275	24.5285	23.7077	24.9539	24.5869	25.3444	20.3594	19.1627	19.7386	19.497	19.4032	18.9832	5.04204	16.6175	15.5925	1.30204e-08	1.92163e-09	2.87375e-06	5.92501e-07	10	2.24009	0.481113	0.276188	0.313692	Significant	Significant	8.71633	7.88537
P61981	YWHAG	27.7389	27.341	27.3992	27.4473	27.391	27.8564	23.3101	21.3128	23.2821	23.2679	23.0763	23.4551	4.57825	13.3624	12.936	1.05622e-07	1.67276e-08	6.10628e-06	1.40664e-06	10	2.24009	0.481113	0.352171	0.375769	Significant	Significant	7.77657	6.97625
O75323-2	NIPSNAP2	23.4676	23.2679	23.2679	24.1332	23.7895	25.1015	18.7483	19.3015	19.1489	19.6463	19.8546	19.0103	4.55294	13.7058	13.1704	8.29448e-08	1.36124e-08	5.48028e-06	1.25915e-06	10	2.24009	0.481113	0.331052	0.358515	Significant	Significant	7.86606	7.08121
Q9UNX3	RPL26L1	25.1946	24.5404	25.2643	23.9584	24.895	24.2961	25.3031	18.4117	19.1886	19.6234	20.1842	18.153	4.54745	4.14513	4.51901	0.00199546	0.000669305	0.0119857	0.0049928	10	2.24009	0.481113	3.61062	3.03788	Significant	Significant	3.17438	2.69996
P31946-2	YWHAB	24.9043	24.4105	24.4298	24.558	24.6918	24.8904	21.8713	19.0653	19.569	21.7136	19.3795	19.1663	4.51997	8.38465	8.7512	7.78595e-06	1.28479e-06	0.000175659	3.6013e-05	10	2.24009	0.481113	0.871813	0.80031	Significant	Significant	5.89117	5.10869
P98160	HSPG2	24.6431	23.9316	23.8576	24.4362	24.4488	25.275	22.4082	19.1791	19.161	19.5865	19.0003	20.1679	4.51488	7.9521	8.34507	1.24104e-05	2.12651e-06	0.000234279	5.17637e-05	10	2.24009	0.481113	0.967052	0.878119	Significant	Significant	5.67233	4.90621
Q02809-2	PLOD1	24.1946	24.4362	24.4923	24.5869	23.9847	24.1795	22.3244	20.5465	19.2955	19.5992	18.8931	18.5049	4.45177	7.72439	8.11813	1.59859e-05	2.84017e-06	0.00028994	6.10967e-05	10	2.24009	0.481113	0.996456	0.902142	Significant	Significant	5.54666	4.79626
P49257	LMAN1	19.6579	24.5522	23.6971	24.5754	25.2426	24.5696	18.8667	18.739	19.0147	20.1857	19.7477	19.6564	4.34744	5.00516	5.41015	0.000533263	0.000146946	0.00580315	0.00181233	10	2.24009	0.481113	2.26335	1.93718	Significant	Significant	3.83284	3.27306
Q92896-2	GLG1	24.1565	23.8093	23.4923	24.5345	24.7645	24.9361	20.1337	21.4309	18.7191	20.1639	19.5547	19.6515	4.33988	10.0271	10.1618	1.55054e-06	2.53559e-07	5.73699e-05	9.95499e-06	10	2.24009	0.481113	0.561983	0.547182	Significant	Significant	6.59592	5.80952
P40939	HADHA	25.217	25.4769	24.6811	25.5812	25.4425	26.1833	22.304	22.1392	22.9324	19.3707	20.0157	20.2331	4.26449	6.74892	7.15185	5.04893e-05	1.04138e-05	0.000849138	0.000196587	10	2.24009	0.481113	1.19781	1.06664	Significant	Significant	4.98239	4.2968
Q9GZT3-2	SLIRP	23.8093	24.4676	24.1946	25.1293	24.5522	24.8433	23.218	18.8865	20.8965	19.0332	19.0055	20.4866	4.24497	5.95209	6.36418	0.000140847	3.27544e-05	0.00191594	0.000522377	10	2.24009	0.481113	1.52592	1.33471	Significant	Significant	4.48473	3.85125
Q9Y4K0	LOXL2	24.9672	24.2679	23.7182	24.8811	24.8717	25.2133	23.48	18.5106	22.5756	20.4084	19.0079	19.0007	4.15601	4.72969	5.11505	0.000804555	0.000239882	0.0076546	0.00264156	10	2.24009	0.481113	2.31638	1.9805	Significant	Significant	3.62	3.09444
P80294	MT1H	18.9129	26.0629	25.7466	24.239	26.976	19.9709	19.4879	19.249	19.4528	20.096	18.8129	20.0327	4.12949	2.95023	3.23446	0.014529	0.00699402	0.0506458	0.0267334	10	2.24009	0.481113	5.87766	4.89002	Significant	Significant	2.15527	1.83776
Q13501	SQSTM1	24.141	25.1015	24.6431	25.3444	25.3477	25.824	22.9724	20.4625	23.2961	19.245	19.3041	20.538	4.09726	5.38266	5.77865	0.000308925	8.10616e-05	0.00375994	0.00113609	10	2.24009	0.481113	1.73826	1.50819	Significant	Significant	4.09118	3.51015
Q04917	YWHAH	27.17	26.8623	26.1488	26.3222	26.317	26.9088	19.6633	19.8061	24.8764	22.9927	24.7594	23.1602	4.07851	4.25437	4.61744	0.00167787	0.000563158	0.0107037	0.00460992	10	2.24009	0.481113	2.7571	2.34057	Significant	Significant	3.24937	2.77524
Q6NZI2	CAVIN1	24.317	23.6096	23.895	23.8093	24.0359	24.2021	19.6478	19.6082	19.8739	19.9708	20.9566	19.3656	4.07433	16.2074	14.3175	1.65801e-08	5.19035e-09	2.87375e-06	8.00179e-07	10	2.24009	0.481113	0.189587	0.24294	Significant	Significant	8.2848	7.78041
Q13310-2	PABPC4	23.6096	23.4676	23.6209	23.1201	23.867	23.5754	23.3645	19.3081	18.6602	18.0698	18.574	19.4334	3.97511	5.01385	5.39504	0.000526486	0.000150635	0.00579761	0.00183339	10	2.24009	0.481113	1.88572	1.62866	Significant	Significant	3.82207	3.27861
Q16363-2	LAMA4	23.9933	22.9893	23.3101	23.391	23.5754	24.0609	19.0924	20.3511	20.3197	19.2743	19.0891	19.4068	3.96441	13.4699	12.5291	9.78665e-08	2.41116e-08	6.0351e-06	1.59309e-06	10	2.24009	0.481113	0.259867	0.300358	Significant	Significant	7.61777	7.00937
Q9NZB2-6	FAM120A	23.5638	23.895	24.2679	24.6264	24.5045	23.9933	23.9043	19.7034	19.9963	19.2183	19.2622	19.0161	3.95841	5.1029	5.48425	0.000462068	0.000130178	0.00521236	0.00169599	10	2.24009	0.481113	1.80521	1.56289	Significant	Significant	3.88546	3.33529
Q14573	ITPR3	23.0328	23.7492	22.9344	23.7286	23.3645	23.8385	20.0623	18.8104	20.1685	19.7397	19.3033	19.4994	3.84405	14.731	13.1864	4.15971e-08	1.3424e-08	3.07701e-06	1.25915e-06	10	2.24009	0.481113	0.204283	0.254946	Significant	Significant	7.87212	7.38094
O60506	SYNCRIP	19.1485	24.8191	24.4234	24.4862	24.632	24.6918	24.6209	18.2101	19.3209	18.8555	18.8303	19.4565	3.8178	2.87587	3.14977	0.016502	0.0081964	0.0553056	0.030695	10	2.24009	0.481113	5.28702	4.40747	Significant	Significant	2.08638	1.78246
Q9Y5A9	YTHDF2	23.2961	23.9847	23.3101	24.1095	22.7079	23.2289	18.8442	20.4073	19.3566	20.0951	19.5144	19.7161	3.78389	12.186	11.5076	2.5276e-07	6.32982e-08	1.2989e-05	3.63737e-06	10	2.24009	0.481113	0.289251	0.324364	Significant	Significant	7.19861	6.59729
P14543-2	NID1	22.9366	23.1089	22.8778	23.5404	23.3239	23.4676	19.6607	19.5124	20.6627	19.6633	19.5657	17.9391	3.70855	9.87737	9.75528	1.77967e-06	3.97124e-07	6.09703e-05	1.41285e-05	10	2.24009	0.481113	0.422909	0.433561	Significant	Significant	6.40107	5.74966
P42704	LRPPRC	23.0919	23.6431	23.4676	25.1488	24.0359	24.5983	19.9914	21.8708	22.5576	18.9091	19.588	18.8222	3.70777	5.20919	5.56911	0.000396004	0.000113422	0.0046962	0.00153308	10	2.24009	0.481113	1.51987	1.32977	Significant	Significant	3.9453	3.4023
O14818-2	PSMA7	22.6069	22.9485	22.8644	23.5165	22.7792	22.964	19.9789	19.5077	18.5305	19.3717	19.1059	19.1214	3.67724	15.7254	13.5156	2.21904e-08	1.01071e-08	2.87375e-06	1.25915e-06	10	2.24009	0.481113	0.164046	0.222073	Significant	Significant	7.99537	7.65384
Q99985	SEMA3C	23.1292	23.4041	23.4425	23.8576	23.4551	23.4425	23.2535	18.9395	20.1839	18.2108	19.4977	18.9204	3.62087	4.88693	5.23799	0.000635361	0.000195294	0.00667851	0.00228667	10	2.24009	0.481113	1.64693	1.43357	Significant	Significant	3.70931	3.19698
Q99460-2	PSMD1	24.1095	24.1332	23.9225	23.9043	24.019	23.8858	21.1232	20.2537	19.6813	22.7717	18.9082	19.5425	3.61561	6.35761	6.6729	8.27039e-05	2.07001e-05	0.00125412	0.000354585	10	2.24009	0.481113	0.970276	0.880753	Significant	Significant	4.68403	4.08247
Q969Q0	RPL36AL	25.7619	24.8764	25.1449	24.4614	25.1833	25.3444	24.5105	19.5185	19.7165	22.8529	23.3239	19.2125	3.60625	3.76548	4.08667	0.00368884	0.00144897	0.0176866	0.00786711	10	2.24009	0.481113	2.75165	2.33611	Significant	Significant	2.83894	2.43311
Q92522	H1-10	24.8576	24.1253	24.558	23.7695	24.275	24.002	24.6918	18.974	22.9544	18.6221	19.2021	19.5311	3.60197	3.45079	3.75635	0.00621797	0.00264975	0.0265052	0.0123789	10	2.24009	0.481113	3.26862	2.75847	Significant	Significant	2.57679	2.20635
Q14257-2	RCN2	23.7492	24.1015	24.0935	24.4105	23.9225	24.4105	22.4509	19.8537	22.6568	19.3104	19.5778	19.4609	3.56287	5.50839	5.84828	0.000258728	7.25995e-05	0.00332394	0.00103315	10	2.24009	0.481113	1.25508	1.11344	Significant	Significant	4.13907	3.58716
P67870	CSNK2B	23.6209	23.3778	23.1757	23.4298	24.3578	24.3239	19.9626	20.3578	21.2094	20.4723	19.8364	19.1755	3.54532	10.1935	9.90262	1.33307e-06	3.36961e-07	5.13789e-05	1.24675e-05	10	2.24009	0.481113	0.362897	0.384532	Significant	Significant	6.47242	5.87515
P11047	LAMC1	23.2087	22.9644	22.6452	23.5983	23.5165	23.976	21.2514	19.348	18.7365	19.721	19.5964	20.0358	3.53667	8.95089	8.92867	4.3466e-06	1.03649e-06	0.000111683	3.09276e-05	10	2.24009	0.481113	0.468357	0.470691	Significant	Significant	5.98443	5.36185
Q15020-4	SART3	23.1488	23.2276	23.4923	19.8309	22.5177	22.7982	18.8254	19.4536	18.4263	18.8859	19.019	19.2771	3.52137	6.16054	6.46932	0.000106834	2.79748e-05	0.00149911	0.000462084	10	2.24009	0.481113	0.980183	0.888847	Significant	Significant	4.55323	3.97129
P84103-2	SRSF3	22.5155	23.5165	24.141	24.5345	23.5045	24.141	24.4676	22.2284	17.6739	18.7695	19.2543	18.9405	3.50316	3.20736	3.49621	0.00937386	0.00429007	0.036432	0.0182573	10	2.24009	0.481113	3.57885	3.01192	Significant	Significant	2.36754	2.02808
Q96HS1-2	PGAM5	24.3511	24.867	24.1795	25.4707	24.9584	25.7024	23.0568	21.1902	24.002	22.6477	18.9164	18.86	3.476	3.76915	4.08462	0.00366666	0.00145435	0.0176866	0.00786711	10	2.24009	0.481113	2.55149	2.17259	Significant	Significant	2.83733	2.43573
Q96A65	EXOC4	23.2507	22.5367	21.7482	23.1902	22.8169	23.3511	21.0242	18.3338	19.4361	18.4793	19.3153	19.7197	3.4309	7.33399	7.52016	2.49993e-05	6.26286e-06	0.000436309	0.000125028	10	2.24009	0.481113	0.656533	0.624429	Significant	Significant	5.20323	4.60207
P27348	YWHAQ	28.579	27.8682	27.9595	27.8203	27.7771	28.4032	24.7024	24.3844	24.7594	24.2891	25.002	24.7389	3.42185	19.5573	14.6764	2.67078e-09	3.89335e-09	8.23489e-07	7.75332e-07	10	2.24009	0.481113	0.091839	0.163081	Significant	Significant	8.40968	8.57336
O60884	DNAJA2	20.1235	22.1789	23.417	22.5729	23.1967	23.3376	18.5465	19.9761	18.9403	18.7377	19.815	18.6197	3.3652	5.90251	6.19678	0.000150547	4.22359e-05	0.00198937	0.000640462	10	2.24009	0.481113	0.975144	0.88473	Significant	Significant	4.37432	3.82233
Q9UDY4	DNAJB4	22.5269	22.8645	23.1272	23.654	24.1174	22.5542	19.3753	19.2422	22.0348	18.6729	19.8125	19.534	3.3621	6.19391	6.46956	0.000102265	2.79647e-05	0.00147804	0.000462084	10	2.24009	0.481113	0.883921	0.810202	Significant	Significant	4.55339	3.99027
P29144	TPP2	23.9406	22.6912	22.2425	23.211	22.7147	23.9225	19.0645	20.2942	19.4515	19.8062	20.8866	19.1128	3.35111	8.21036	8.23856	9.37375e-06	2.43412e-06	0.000197062	5.4916e-05	10	2.24009	0.481113	0.499775	0.49636	Significant	Significant	5.61366	5.02809
P09038-1	FGF2	23.3239	22.9753	21.8633	22.9161	22.5778	22.9072	19.6388	19.4774	19.1374	19.6376	19.5248	19.2232	3.32072	14.9845	12.5987	3.53121e-08	2.26346e-08	2.96943e-06	1.59309e-06	10	2.24009	0.481113	0.147334	0.20842	Significant	Significant	7.64523	7.45208
P62841	RPS15	25.3545	25.3545	25.8997	25.0233	25.2679	25.417	25.1681	22.0461	23.2272	22.3028	20.6533	19.0419	3.31291	3.81857	4.12733	0.00338145	0.00134623	0.0169991	0.00763964	10	2.24009	0.481113	2.25807	1.93286	Significant	Significant	2.87088	2.4709
P62899	RPL31	28.0401	27.6251	28.217	27.7958	27.726	27.7195	27.5826	24.1488	25.9716	25.1984	25.452	19.0895	3.28008	2.7499	3.00466	0.0204817	0.0107587	0.0637897	0.0379839	10	2.24009	0.481113	4.26831	3.57521	Significant	Significant	1.96824	1.68863
Q10471	GALNT2	23.7389	23.3239	23.848	23.6649	24.3239	23.9134	22.7487	18.706	19.8437	18.7896	19.605	23.48	3.27335	3.83588	4.14287	0.0032871	0.00130897	0.0168921	0.00747408	10	2.24009	0.481113	2.18462	1.87285	Significant	Significant	2.88307	2.48319
Q93008-3	USP9X	23.1281	22.6857	23.2355	22.319	22.8569	23.2483	19.5571	20.7355	20.3864	19.6191	19.2274	18.4451	3.25052	8.86852	8.71533	4.72253e-06	1.34231e-06	0.000118063	3.65186e-05	10	2.24009	0.481113	0.403017	0.41731	Significant	Significant	5.87215	5.32583
Q12906-5	ILF3	23.6209	24.2891	23.9316	23.7286	23.417	23.9134	24.1565	19.3389	21.9349	18.8068	20.1519	19.0832	3.23806	3.76524	4.06804	0.00369028	0.00149872	0.0176866	0.00801339	10	2.24009	0.481113	2.21873	1.90073	Significant	Significant	2.82428	2.43294
Q14444-2	CAPRIN1	23.7077	23.5638	24.0609	23.654	23.7796	23.9584	26.1469	18.4174	20.1893	20.1193	19.4228	19.0167	3.23532	2.80229	3.05935	0.018721	0.00971018	0.0600391	0.0348136	10	2.24009	0.481113	3.99881	3.35503	Significant	Significant	2.01277	1.72767
P0DMV8	HSPA1A	26.673	27.1984	26.9539	27.4234	27.0401	26.9539	23.895	23.8858	24.2821	23.8288	23.6209	23.48	3.20837	21.0116	14.5837	1.32411e-09	4.19098e-09	6.12399e-07	7.75332e-07	10	2.24009	0.481113	0.0699476	0.145196	Significant	Significant	8.37768	8.87808
Q7Z2W4-2	ZC3HAV1	23.976	24.1642	23.9672	23.9584	23.6865	23.9406	24.3444	18.9857	22.7649	19.893	20.0312	18.4476	3.20434	3.39276	3.6802	0.00685398	0.00304958	0.0286875	0.0140146	10	2.24009	0.481113	2.67603	2.27433	Significant	Significant	2.51576	2.16406
P10412	H1-4	25.4583	23.5404	24.5696	18.8098	24.2244	23.2679	25.0359	19.311	19.1075	18.9156	19.8605	18.6513	3.16474	2.29874	2.51945	0.044349	0.0266017	0.114589	0.0796328	10	2.24009	0.481113	5.68611	4.73353	Significant	Significant	1.57509	1.35312
P31946	YWHAB	18.9045	22.9476	22.9176	23.5404	23.3511	23.391	18.5975	19.5303	19.2344	20.146	19.6983	18.9124	3.15555	4.1362	4.44108	0.00202407	0.000768028	0.0119965	0.0054231	10	2.24009	0.481113	1.7461	1.51459	Significant	Significant	3.11462	2.69377
P62316	SNRPD2	24.3844	24.7846	23.976	24.632	24.1095	25.2996	18.7687	18.9585	23.4298	22.9606	24.3844	19.9101	3.12898	3.04205	3.30984	0.0124191	0.00607398	0.044699	0.0241134	10	2.24009	0.481113	3.1739	2.68109	Significant	Significant	2.21653	1.90591
Q9Y265	RUVBL1	23.3239	23.4551	23.5165	23.6865	23.6865	23.7389	21.4013	22.0659	19.1582	22.1767	19.1815	18.9124	3.08522	4.82517	5.11819	0.000696803	0.000238618	0.00716158	0.00264156	10	2.24009	0.481113	1.2265	1.09009	Significant	Significant	3.6223	3.15689
Q8IY21	DDX60	22.1172	22.8978	23.0296	23.2821	22.8479	22.9279	22.7496	19.4762	18.5905	18.9897	19.1434	19.6856	3.0779	4.84073	5.13236	0.000680748	0.000233004	0.00707519	0.0026284	10	2.24009	0.481113	1.21285	1.07893	Significant	Significant	3.63264	3.16701
P28288	ABCD3	24.0359	23.391	22.9441	19.2157	23.8576	23.1798	21.8069	19.4539	18.6667	19.8935	19.3707	19.003	3.07154	3.57049	3.85768	0.00509163	0.00219946	0.0226714	0.0108218	10	2.24009	0.481113	2.22013	1.90187	Significant	Significant	2.65768	2.29314
P25788-2	PSMA3	22.5059	22.7088	22.7151	22.3641	22.7265	22.5351	20.3495	19.7232	19.1823	20.5022	18.0891	19.2973	3.06864	8.38885	8.2405	7.75152e-06	2.42811e-06	0.000175659	5.4916e-05	10	2.24009	0.481113	0.401428	0.416011	Significant	Significant	5.61473	5.11061
P62333	PSMC6	22.538	22.896	22.7483	23.0403	22.7336	22.6837	19.6612	20.0289	18.7907	19.4676	18.9673	21.3296	3.06579	8.06565	7.98568	1.09607e-05	3.37176e-06	0.000211221	7.08836e-05	10	2.24009	0.481113	0.433439	0.442164	Significant	Significant	5.47214	4.96016
Q9NVI7-2	ATAD3A	24.4614	24.976	24.9406	24.7945	25.0691	25.019	24.0935	22.0907	23.4551	22.2762	19.7772	19.63	2.98964	3.93504	4.22407	0.00279725	0.00113093	0.0152203	0.00676074	10	2.24009	0.481113	1.73165	1.50278	Significant	Significant	2.94656	2.55327
O76024	WFS1	23.2679	22.3119	22.7694	22.5821	22.5743	22.9347	20.5326	19.7428	19.8737	18.6553	20.2641	19.7194	2.94206	9.93527	9.25788	1.68699e-06	7.01787e-07	6.00178e-05	2.32649e-05	10	2.24009	0.481113	0.263067	0.302972	Significant	Significant	6.15379	5.77289
Q6PKG0	LARP1	22.8681	22.592	23.0121	22.4483	22.843	22.7782	22.8892	18.5019	18.6085	20.0869	19.0641	19.8302	2.92683	4.36714	4.64923	0.00140537	0.000532754	0.00970126	0.00452947	10	2.24009	0.481113	1.34748	1.18893	Significant	Significant	3.27347	2.85221
P09874	PARP1	25.7995	25.6012	25.6891	26.1035	25.867	25.9111	24.3511	20.0695	25.4073	24.2961	24.4362	18.9652	2.90766	2.64155	2.88009	0.0246684	0.0135869	0.0745694	0.0460332	10	2.24009	0.481113	3.6349	3.05771	Significant	Significant	1.86688	1.60786
Q8IVL6	P3H3	23.1322	22.72	22.6343	22.4038	22.6825	22.7613	20.2171	19.7318	19.5864	19.2979	19.0589	21.0132	2.90484	9.54947	8.96682	2.42136e-06	9.90137e-07	6.99925e-05	3.05292e-05	10	2.24009	0.481113	0.277592	0.314839	Significant	Significant	6.0043	5.61594
P39060-1	COL18A1	22.9821	23.391	22.4859	22.945	21.8071	23.2475	23.0667	19.6696	18.7392	18.7223	19.8633	19.4959	2.88361	4.12454	4.4042	0.0020621	0.000819905	0.0119965	0.00565979	10	2.24009	0.481113	1.46638	1.28606	Significant	Significant	3.08624	2.68569
O75911-2	DHRS3	22.8652	23.5754	23.632	23.5754	23.7389	22.9653	24.0275	19.6022	20.2678	18.8434	20.0057	20.3322	2.87893	3.82174	4.10039	0.00336395	0.00141344	0.0169991	0.00786711	10	2.24009	0.481113	1.7024	1.47889	Significant	Significant	2.84972	2.47315
O00231-2	PSMD11	23.2325	23.6649	23.895	24.5404	24.0275	24.0691	19.8986	22.4441	22.8065	22.1177	19.9266	19.295	2.82351	4.32499	4.5952	0.00150132	0.000585505	0.0101366	0.00466023	10	2.24009	0.481113	1.27859	1.13264	Significant	Significant	3.23247	2.82353
Q15582	TGFBI	24.895	22.1468	22.3598	22.5057	22.2698	22.3091	23.391	20.4349	19.1218	18.4289	18.4457	19.7956	2.81138	3.21341	3.47455	0.00927829	0.00446662	0.0362127	0.0186109	10	2.24009	0.481113	2.29631	1.9641	Significant	Significant	2.35002	2.03253
Q5T981	SFMBT2	23.8288	19.2816	22.8443	24.1946	23.5638	19.114	18.8022	19.0661	18.6428	19.4293	20.4978	19.584	2.80083	2.83982	3.08538	0.0175537	0.00924783	0.0573753	0.0334962	10	2.24009	0.481113	2.91819	2.47217	Significant	Significant	2.03396	1.75563
P63104	YWHAZ	26.8858	26.2021	26.0526	26.3943	26.1055	26.7771	24.1095	22.5322	23.48	22.7441	22.8295	26.0212	2.78347	5.01959	5.25493	0.000522056	0.000189867	0.00579761	0.00225163	10	2.24009	0.481113	0.922484	0.841707	Significant	Significant	3.72155	3.28228
Q08211	DHX9	24.0359	24.0443	24.1946	23.5522	23.48	24.3307	24.019	19.6945	23.9672	19.2166	20.4125	19.685	2.77382	3.01973	3.27195	0.0129013	0.00652009	0.0460762	0.0253407	10	2.24009	0.481113	2.53128	2.15608	Significant	Significant	2.18575	1.88937
Q9H6T3-2	RPAP3	21.3042	22.525	22.7381	22.8866	22.5134	21.6054	19.6452	19.6262	19.1296	19.5216	19.1611	19.8618	2.77121	9.56619	8.85634	2.38315e-06	1.13085e-06	6.99925e-05	3.26887e-05	10	2.24009	0.481113	0.251757	0.293732	Significant	Significant	5.94659	5.62285
O75569-2	PRKRA	22.5309	22.8376	22.8221	22.4126	22.658	22.6899	22.7022	19.9483	18.8729	19.8263	19.5641	18.5159	2.75356	4.53094	4.78547	0.0010898	0.000420602	0.00861597	0.00404797	10	2.24009	0.481113	1.10799	0.993261	Significant	Significant	3.37613	2.96265
Q96EY1-2	DNAJA3	22.8876	24.002	23.654	18.5278	23.0529	23.4041	20.3318	19.5164	19.9608	19.4001	20.0316	19.7672	2.75341	3.27624	3.53586	0.00834177	0.00398511	0.0333434	0.0173879	10	2.24009	0.481113	2.11891	1.81917	Significant	Significant	2.39956	2.07874
P05198	EIF2S1	23.5638	23.8288	18.2079	23.2821	23.3778	23.5522	24.5522	18.5844	19.907	19.2284	18.7546	18.3278	2.74303	2.09752	2.29659	0.062337	0.040052	0.151741	0.112375	10	2.24009	0.481113	5.13065	4.27973	Not Significant	Significant	1.39738	1.20525
Q9P2J5-2	LARS1	19.389	22.8886	23.0273	20.2022	23.3778	22.9857	19.4155	19.0867	18.3051	20.2306	19.8543	18.581	2.73294	3.58008	3.84411	0.00501101	0.00225492	0.0225009	0.0109779	10	2.24009	0.481113	1.74822	1.51632	Significant	Significant	2.64687	2.30007
Q9NUQ6	SPATS2L	24.4614	24.2244	24.5404	23.6757	24.2244	24.4425	24.4425	21.1035	22.8034	21.8477	19.6845	19.3487	2.72306	3.41746	3.67827	0.00657546	0.00306049	0.0276468	0.0140146	10	2.24009	0.481113	1.90472	1.64418	Significant	Significant	2.51421	2.18207
O15027-2	SEC16A	23.2471	23.4551	23.4298	23.8385	23.7895	23.3645	23.9495	20.0534	18.9652	22.9566	19.763	19.1552	2.71362	3.12928	3.38223	0.0107037	0.00530567	0.0400846	0.021338	10	2.24009	0.481113	2.25595	1.93114	Significant	Significant	2.27526	1.97047
P56192	MARS1	22.5862	22.7581	20.9172	20.6074	23.867	21.2509	18.2448	19.6972	19.8075	19.0794	20.266	18.7995	2.68208	4.46256	4.70856	0.00121132	0.0004805	0.00910951	0.00436813	10	2.24009	0.481113	1.08367	0.973393	Significant	Significant	3.31831	2.91674
Q16186	ADRM1	23.5404	22.8618	23.7995	19.073	23.8288	23.4923	21.7402	18.7523	19.316	18.9545	23.0568	18.7797	2.66603	2.50831	2.73197	0.0310024	0.0179218	0.0882377	0.0577618	10	2.24009	0.481113	3.38915	2.85694	Significant	Significant	1.74662	1.5086
Q7L1Q6-2	BZW1	22.8963	22.4884	22.8229	22.8878	23.632	23.1311	22.0313	19.659	19.9021	23.1157	19.5267	17.6555	2.66139	3.27475	3.52833	0.00836288	0.00404129	0.0333434	0.0174682	10	2.24009	0.481113	1.98144	1.70686	Significant	Significant	2.39348	2.07764
P11142	HSPA8	29.0839	29.9117	29.5147	29.8203	29.6355	29.7645	27.5682	26.7895	27.0296	26.726	26.8623	26.8142	2.65677	15.0565	11.3505	3.37216e-08	7.38979e-08	2.96943e-06	3.79753e-06	10	2.24009	0.481113	0.0934069	0.164362	Significant	Significant	7.13137	7.47209
O43242-2	PSMD3	23.5754	23.7895	23.48	23.7695	23.7796	23.7077	21.798	20.1568	19.6604	22.3379	20.0505	22.1707	2.65458	5.38857	5.56403	0.000306344	0.000114359	0.00375994	0.00153308	10	2.24009	0.481113	0.728057	0.682863	Significant	Significant	3.94173	3.51379
Q96PK6-5	RBM14	20.092	19.363	22.958	23.2512	23.103	22.6301	19.2383	19.3442	18.8492	19.2019	19.3052	19.6551	2.63391	3.72886	3.98447	0.00391771	0.00174452	0.018584	0.00891539	10	2.24009	0.481113	1.49682	1.31093	Significant	Significant	2.75832	2.40697
Q13151	HNRNPA0	22.7793	22.8099	23.5638	22.6407	22.8552	23.0647	23.0377	19.4802	20.7463	19.4119	19.1358	20.3477	2.59236	4.27443	4.51372	0.00162561	0.000675569	0.0106305	0.00499921	10	2.24009	0.481113	1.10345	0.989558	Significant	Significant	3.17033	2.78898
P20618	PSMB1	19.7858	22.4405	22.5165	22.3061	21.968	22.7747	19.3673	18.6544	19.1991	19.6458	19.3972	20.0509	2.57949	5.29069	5.4556	0.000352206	0.000136409	0.00423105	0.00175247	10	2.24009	0.481113	0.713124	0.670663	Significant	Significant	3.86516	3.4532
O15460-2	P4HA2	20.8419	21.6396	21.9356	22.0871	22.1696	22.0429	18.9028	19.4031	18.5514	19.4303	19.3654	19.7452	2.55309	9.5142	8.59765	2.5042e-06	1.55122e-06	7.01935e-05	3.98577e-05	10	2.24009	0.481113	0.216027	0.264541	Significant	Significant	5.80933	5.60133
Q9BPW8	NIPSNAP1	24.5165	23.8764	24.0526	24.1946	24.4923	24.3307	22.6761	19.8179	22.8069	19.1804	22.9146	22.7788	2.54809	3.60049	3.84779	0.00484398	0.00223972	0.0220723	0.0109616	10	2.24009	0.481113	1.50254	1.31561	Significant	Significant	2.64981	2.3148
Q9NWS0	PIH1D1	21.0695	21.6146	21.6899	21.733	20.8042	22.5416	18.3257	18.7433	18.7364	18.9958	19.699	19.6815	2.54521	7.60368	7.32027	1.83233e-05	8.23604e-06	0.000325943	0.000158715	10	2.24009	0.481113	0.336141	0.362672	Significant	Significant	5.08428	4.737
Q71RC2-2	LARP4	22.342	21.9759	21.8298	22.295	22.2111	22.1785	19.5768	19.0838	22.269	19.2202	18.8377	18.5819	2.54378	4.55727	4.7742	0.00104653	0.000428866	0.00850645	0.00404797	10	2.24009	0.481113	0.9347	0.851688	Significant	Significant	3.36768	2.98025
Q14980-2	NUMA1	23.2535	21.5099	22.2239	21.9089	21.6037	20.0867	19.997	18.07	19.2958	18.9535	19.5435	19.6347	2.51535	4.98791	5.16556	0.000547004	0.00022039	0.00588347	0.0025168	10	2.24009	0.481113	0.762922	0.711347	Significant	Significant	3.65681	3.26201
Q8N3C0	ASCC3	22.7951	22.4917	22.4495	23.9847	19.8044	23.0259	23.0518	18.3626	19.6182	18.8916	19.7541	19.8029	2.51165	2.85449	3.08725	0.0171178	0.00921542	0.0567525	0.0334962	10	2.24009	0.481113	2.32265	1.98562	Significant	Significant	2.03548	1.76655
P17096-2	HMGA1	26.2244	25.0813	27.3578	24.4551	25.2207	24.3101	26.217	20.433	23.8576	21.8836	23.1728	22.0934	2.49866	2.6601	2.88485	0.0238953	0.0134662	0.0729476	0.045795	10	2.24009	0.481113	2.64691	2.25054	Significant	Significant	1.87075	1.62169
P05387	RPLP2	22.5577	24.019	23.8858	23.1028	23.123	23.0251	23.8858	20.5067	19.3562	19.4826	18.9162	22.66	2.48432	2.90159	3.13429	0.0157906	0.00843772	0.0538978	0.0314713	10	2.24009	0.481113	2.19919	1.88476	Significant	Significant	2.07378	1.8016
O60506-4	SYNCRIP	24.5165	24.6375	24.7645	25.0609	24.5404	24.7077	24.8385	19.901	22.9951	20.0609	22.6964	22.8563	2.47989	3.17294	3.4115	0.00993787	0.0050236	0.0379857	0.0204644	10	2.24009	0.481113	1.83257	1.58524	Significant	Significant	2.29899	2.00271
Q63ZY3-2	KANK2	22.901	19.1199	23.2535	20.2166	23.2821	23.3101	18.9102	19.6001	19.977	19.9011	19.4143	19.4675	2.46884	3.19082	3.42879	0.00964065	0.00486421	0.0370746	0.0200231	10	2.24009	0.481113	1.79598	1.55534	Significant	Significant	2.31299	2.01589
O94874-3	UFL1	22.6582	22.2726	22.7302	23.3376	23.1144	22.6902	20.4573	18.8607	19.7811	20.0642	19.9072	22.9766	2.45933	4.17051	4.39271	0.00191642	0.000836799	0.0117397	0.00572749	10	2.24009	0.481113	1.04322	0.94035	Significant	Significant	3.07738	2.71751
O95084-2	PRSS23	24.0275	23.3778	23.2401	23.417	23.1264	23.1001	24.5522	20.3433	21.952	19.2889	19.9623	19.4684	2.45364	2.94266	3.17462	0.0147184	0.00782347	0.0509906	0.0295379	10	2.24009	0.481113	2.08574	1.79208	Significant	Significant	2.1066	1.83214
Q04941	PLP2	26.1527	19.6121	20.4819	26.3811	19.6736	19.1164	19.0118	18.537	19.6572	20.226	18.87	20.4375	2.44639	1.71424	1.88004	0.117255	0.0841092	0.239958	0.193097	10	2.24009	0.481113	6.10985	5.07972	Not Significant	Not Significant	1.07516	0.930867
Q147X3-2	NAA30	22.877	21.0508	22.4989	22.2574	22.4432	19.511	19.8098	19.5276	19.4112	19.1577	19.5542	18.6045	2.42888	4.44715	4.64817	0.00124062	0.000533743	0.0092546	0.00452947	10	2.24009	0.481113	0.894886	0.81916	Significant	Significant	3.27267	2.90636
P46783	RPS10	25.5926	24.6595	24.7389	24.2317	24.8528	24.5983	24.9043	21.8466	23.0712	22.5366	22.9321	18.8284	2.42579	2.89325	3.12217	0.0160176	0.00863161	0.0542721	0.031937	10	2.24009	0.481113	2.10889	1.81099	Significant	Significant	2.06391	1.7954
P47914	RPL29	27.9539	27.4862	28.1652	27.2077	27.6931	27.7895	27.4073	23.7695	25.3444	24.9716	25.5404	24.7441	2.41974	4.73483	4.91147	0.000798327	0.000338752	0.0076546	0.00356074	10	2.24009	0.481113	0.783522	0.728177	Significant	Significant	3.47012	3.09782
Q9BYK8	HELZ2	22.6285	22.7878	22.6769	22.19	22.7392	22.7369	23.1477	20.0249	20.0356	20.5948	18.1876	19.3695	2.39985	3.52791	3.75988	0.00546585	0.0026326	0.0238486	0.0123612	10	2.24009	0.481113	1.38821	1.2222	Significant	Significant	2.57962	2.26234
P17844-2	DDX5	23.5165	23.7796	24.4425	23.632	23.3101	23.6971	24.1488	19.1625	23.5404	22.2882	19.3694	19.4697	2.39981	2.55362	2.76943	0.0286855	0.0167111	0.0834404	0.0542378	10	2.24009	0.481113	2.64949	2.25265	Significant	Significant	1.77699	1.54234
Q99973-2	TEP1	23.1377	22.4758	22.5107	23.0302	23.0503	21.7518	21.7688	17.794	22.3285	19.9869	20.1183	19.5869	2.3955	3.43592	3.6682	0.00637483	0.00311802	0.0270492	0.0140912	10	2.24009	0.481113	1.45824	1.27941	Significant	Significant	2.50612	2.19553
Q92791	P3H4	19.4623	22.5676	22.8129	20.9838	21.7835	22.9606	18.8963	19.6519	20.0525	19.6484	18.3086	19.7909	2.37037	3.87376	4.09384	0.00309016	0.00143028	0.0163337	0.00786711	10	2.24009	0.481113	1.12327	1.00575	Significant	Significant	2.84458	2.51002
P18124	RPL7	29.6163	29.5407	29.6181	29.3452	29.3452	29.4976	29.5184	25.5315	27.1312	26.7389	27.2353	26.6181	2.36495	4.37585	4.56843	0.00138635	0.000613628	0.00964191	0.0047423	10	2.24009	0.481113	0.87627	0.803951	Significant	Significant	3.2121	2.85813
P11940	PABPC1	24.7543	25.4923	25.0484	24.7745	24.5105	25.1174	25.2643	21.9623	23.1979	20.1099	23.1789	21.7986	2.36426	3.27517	3.50469	0.00835697	0.00422296	0.0333434	0.0181686	10	2.24009	0.481113	1.56331	1.36526	Significant	Significant	2.37438	2.07795
Q9UJY1	HSPB8	20.5379	21.2552	22.1863	21.9914	22.0512	21.5976	18.896	19.5815	19.4434	19.6338	18.9024	18.9842	2.36304	8.09229	7.50967	1.0648e-05	6.35278e-06	0.000209561	0.000125028	10	2.24009	0.481113	0.255812	0.297045	Significant	Significant	5.19704	4.97273
Q92900-2	UPF1	22.6016	23.3239	22.4965	22.6019	22.1751	22.4593	22.8544	18.9124	18.9663	20.5637	20.2461	19.9498	2.36094	3.87385	4.09249	0.00308974	0.00143379	0.0163337	0.00786711	10	2.24009	0.481113	1.11431	0.998426	Significant	Significant	2.84351	2.51008
Q15650	TRIP4	21.4294	21.94	21.7347	21.5728	21.8865	21.9334	22.2406	18.25	18.8583	18.1184	19.0812	19.8023	2.35771	3.75726	3.97928	0.00373897	0.0017611	0.0178276	0.00895063	10	2.24009	0.481113	1.1813	1.05316	Significant	Significant	2.75422	2.42725
O60783	MRPS14	22.3443	22.2193	22.259	21.9643	22.1314	21.5183	19.8225	20.2168	19.965	19.0181	19.755	19.5366	2.35375	11.3185	9.2549	5.0528e-07	7.04234e-07	2.33692e-05	2.32649e-05	10	2.24009	0.481113	0.129737	0.194043	Significant	Significant	6.15228	6.29647
Q12905	ILF2	20.2606	24.3239	23.976	23.9584	23.7995	23.9495	23.9406	18.5119	23.0744	20.8954	19.9007	19.9677	2.32951	2.21362	2.41026	0.0512451	0.0325328	0.129589	0.0946316	10	2.24009	0.481113	3.32232	2.80234	Not Significant	Significant	1.48768	1.29035
Q9Y6D0	SELENOK	18.9608	24.0275	23.5983	19.7333	23.6757	23.6649	18.5518	19.2107	19.0281	19.7216	19.6412	23.6096	2.31626	1.93355	2.11289	0.0819522	0.055802	0.188572	0.144181	10	2.24009	0.481113	4.30513	3.60529	Not Significant	Not Significant	1.25335	1.08644
P61313	RPL15	28.4746	28.2123	28.509	28.019	28.1459	28.217	27.976	24.4298	26.1852	25.6595	26.1946	25.275	2.30963	4.697	4.84879	0.000845407	0.000377157	0.00782276	0.00375129	10	2.24009	0.481113	0.725381	0.680677	Significant	Significant	3.42348	3.07293
P50402	EMD	22.2617	22.473	22.9377	22.6602	22.6769	22.2709	22.7356	19.3828	19.9216	19.9952	20.0172	19.3818	2.30766	4.39901	4.57724	0.00133713	0.000604221	0.00952521	0.00473648	10	2.24009	0.481113	0.825575	0.762534	Significant	Significant	3.2188	2.87383
O00471	EXOC5	22.0777	19.4971	21.7445	22.2774	19.7367	22.4076	18.6636	18.1545	19.4432	19.2931	19.2454	19.1111	2.30502	4.02076	4.22352	0.00243546	0.00113206	0.0139062	0.00676074	10	2.24009	0.481113	0.985947	0.893556	Significant	Significant	2.94613	2.61342
Q13185	CBX3	23.1644	22.9712	23.5869	23.3511	23.632	22.9135	23.4041	19.9463	23.9043	18.5286	19.6201	20.4108	2.30083	2.56475	2.77622	0.028143	0.0165003	0.0823805	0.0539322	10	2.24009	0.481113	2.41435	2.06055	Significant	Significant	1.78251	1.55063
P43686-2	PSMC4	23.2343	23.9847	23.5869	24.2679	23.8191	24.0359	21.4614	21.8202	20.0764	22.0728	23.2067	20.4983	2.29881	4.74419	4.88808	0.000787114	0.00035258	0.0076546	0.00362373	10	2.24009	0.481113	0.704373	0.663514	Significant	Significant	3.45274	3.10396
P12956	XRCC6	24.6431	23.5045	24.3376	23.7695	23.9316	23.8191	24.1642	22.4525	23.2501	21.6605	18.9584	19.7729	2.2911	2.72956	2.94568	0.0212094	0.0120161	0.0653958	0.0414734	10	2.24009	0.481113	2.11362	1.81485	Significant	Significant	1.92024	1.67347
P08670	VIM	22.7832	25.8881	27.1795	19.9395	22.9074	23.1796	27.0084	22.936	19.1883	21.7647	18.3975	18.8864	2.28269	1.34105	1.47455	0.209569	0.165584	0.37423	0.318606	10	2.24009	0.481113	8.69211	7.18939	Not Significant	Not Significant	0.780982	0.678673
P35250-2	RFC2	19.7113	22.5409	22.2471	22.4068	22.3132	22.0644	19.8146	20.0074	19.3028	19.9528	20.1667	18.3461	2.28222	4.39424	4.56696	0.00134711	0.000615217	0.00952521	0.0047423	10	2.24009	0.481113	0.809223	0.749174	Significant	Significant	3.21097	2.8706
P39023	RPL3	29.2736	29.0427	29.5518	28.8829	29.1263	29.0965	28.9977	25.3612	27.0401	26.4769	26.9316	26.5315	2.27248	4.58641	4.73926	0.00100074	0.000455586	0.00842652	0.00425674	10	2.24009	0.481113	0.736504	0.689764	Significant	Significant	3.34143	2.99968
P62750	RPL23A	25.7945	25.3066	26.0105	25.4008	25.6784	25.5315	25.6068	22.3934	24.0854	23.0011	24.7895	20.2132	2.27215	2.86089	3.07868	0.0169312	0.00936465	0.0563358	0.0337054	10	2.24009	0.481113	1.89232	1.63405	Significant	Significant	2.02851	1.77131
P17987	TCP1	24.239	24.4862	23.9406	24.604	24.5045	25.228	22.3496	22.7443	22.9018	22.3361	20.0919	22.9469	2.27191	4.79003	4.92107	0.000734558	0.000333241	0.00746666	0.00354308	10	2.24009	0.481113	0.674882	0.63942	Significant	Significant	3.47724	3.13397
Q99729-3	HNRNPAB	22.8546	22.8431	22.6228	22.4705	22.1327	23.2078	23.3101	19.5237	22.2448	19.0243	18.7103	19.6908	2.27127	2.88678	3.10496	0.0161963	0.00891454	0.0546774	0.0325927	10	2.24009	0.481113	1.85708	1.60526	Significant	Significant	2.0499	1.79058
P51114	FXR1	24.2961	24.654	24.558	24.417	24.4676	23.976	25.9672	19.7723	24.1642	21.4273	22.6974	18.7162	2.27068	2.03981	2.22473	0.0686688	0.0456325	0.163287	0.123783	10	2.24009	0.481113	3.71751	3.1252	Not Significant	Significant	1.34073	1.16324
A0A3B3ITA3	C8orf33	19.2064	22.9311	22.5239	22.7891	22.9099	22.0308	19.9052	19.3202	20.5172	20.3471	19.7099	19.0309	2.26012	3.56973	3.78347	0.00509801	0.00252067	0.0226714	0.011957	10	2.24009	0.481113	1.20258	1.07054	Significant	Significant	2.59848	2.2926
P47897-2	QARS1	22.4509	22.6756	21.8879	22.5481	22.0651	22.5943	21.547	18.7541	22.4687	18.8642	18.8921	20.1781	2.253	3.42074	3.63694	0.00653926	0.00330372	0.0276202	0.014692	10	2.24009	0.481113	1.30137	1.15125	Significant	Significant	2.481	2.18447
Q9Y4P3	TBL2	21.6598	22.7209	23.061	22.3061	22.6904	22.4877	22.6386	19.393	21.8578	19.658	18.5391	19.3537	2.24762	3.2614	3.47907	0.00855382	0.00442918	0.0339583	0.0185384	10	2.24009	0.481113	1.42482	1.25211	Significant	Significant	2.35368	2.06784
Q71UM5	RPS27L	27.0084	26.1527	26.5536	19.6081	19.2364	25.2096	25.3204	18.8479	23.7995	23.5983	19.1809	19.5386	2.24717	1.20744	1.32898	0.255044	0.208096	0.429719	0.37743	10	2.24009	0.481113	10.391	8.57739	Not Significant	Not Significant	0.681735	0.593385
P10620-2	MGST1	23.0265	22.3587	22.9976	22.7488	22.8546	22.9398	21.9888	22.5349	19.9167	19.9727	19.7593	19.3269	2.23778	4.04835	4.23674	0.00232975	0.00110549	0.0133852	0.00676074	10	2.24009	0.481113	0.916643	0.836935	Significant	Significant	2.95644	2.63269
P50990-2	CCT8	24.1253	24.0443	23.7182	24.3444	24.4614	24.391	23.1197	23.2263	23.3101	23.0637	19.3856	19.5654	2.23563	2.82901	3.04355	0.0178823	0.0100021	0.0582435	0.0357218	10	2.24009	0.481113	1.87349	1.61867	Significant	Significant	1.99991	1.74758
P50991	CCT4	23.5404	23.6865	23.5869	24.1795	24.2961	24.3376	21.8019	22.9441	19.7606	22.866	19.7523	23.1388	2.2272	3.35347	3.56767	0.0073224	0.00375647	0.0302376	0.0164679	10	2.24009	0.481113	1.32328	1.16915	Significant	Significant	2.42522	2.13535
P25787	PSMA2	23.6757	23.5404	23.5983	23.9495	23.7182	23.7695	21.9826	19.108	22.5382	22.5925	23.2679	19.4161	2.22439	3.06546	3.28137	0.0119329	0.00640617	0.0434565	0.0250481	10	2.24009	0.481113	1.57962	1.37858	Significant	Significant	2.1934	1.92325
P61254	RPL26	27.8916	27.8385	28.0453	27.6595	27.7453	27.7958	27.6998	24.1095	25.7024	25.3679	25.7945	25.0062	2.21595	4.53213	4.67514	0.00108781	0.00050924	0.00861597	0.00448617	10	2.24009	0.481113	0.71719	0.673985	Significant	Significant	3.29308	2.96345
Q15046	KARS1	22.5963	22.847	23.1647	22.98	22.8261	22.9862	22.5373	20.3904	20.0191	21.9897	19.9981	19.2144	2.20854	4.1534	4.32836	0.00196934	0.000938358	0.0119845	0.00599699	10	2.24009	0.481113	0.848253	0.781061	Significant	Significant	3.02763	2.70568
P41091	EIF2S3	23.3239	22.9187	22.7345	22.7547	22.4676	22.8847	23.3645	18.773	22.0509	19.8377	20.0434	19.7817	2.20548	3.11541	3.32946	0.0109594	0.00585527	0.0406384	0.0233454	10	2.24009	0.481113	1.50348	1.31637	Significant	Significant	2.23245	1.96022
Q07020	RPL18	29.0084	29.2054	29.2869	28.965	28.9146	29.0583	29.1214	25.3745	26.976	26.2909	27.0084	26.4551	2.20204	4.27827	4.44168	0.00161578	0.00076721	0.0106305	0.0054231	10	2.24009	0.481113	0.794757	0.737356	Significant	Significant	3.11509	2.79162
P49368-2	CCT3	23.7492	24.0105	23.8858	24.3645	24.3101	24.2821	22.5734	22.9791	23.1855	22.6449	20.1173	19.9165	2.1976	3.5868	3.791	0.00495541	0.00248603	0.0224694	0.0118768	10	2.24009	0.481113	1.12617	1.00811	Significant	Significant	2.60449	2.30492
A6NCW0	USP17L3	19.3871	24.558	24.5812	23.7492	18.9742	25.2096	26.4831	19.2498	19.6231	19.7188	18.9896	19.2183	2.19608	1.32924	1.46103	0.213295	0.169199	0.378691	0.3227	10	2.24009	0.481113	8.18859	6.77802	Not Significant	Not Significant	0.771601	0.671019
P35637-2	FUS	23.2679	23.5869	24.1795	18.5985	23.3778	24.1332	25.1604	20.1194	19.8463	20.1748	19.525	19.1783	2.18992	1.74198	1.90571	0.112125	0.0804417	0.232025	0.186812	10	2.24009	0.481113	4.74122	3.96157	Not Significant	Not Significant	1.09452	0.950299
Q13155-2	AIMP2	20.0765	22.5128	22.5192	22.4379	21.6739	22.2123	19.5203	19.9321	22.1653	18.3269	18.8967	19.4998	2.18192	3.28277	3.49265	0.00825026	0.00431858	0.0333434	0.0182573	10	2.24009	0.481113	1.32532	1.17082	Significant	Significant	2.36466	2.08353
P46779	RPL28	28.3109	28.2399	28.4668	27.9869	28.3066	28.2445	28.1937	24.7441	26.2133	25.5551	26.2553	25.5225	2.17862	4.50698	4.64219	0.00113084	0.000539334	0.00886466	0.00453531	10	2.24009	0.481113	0.700989	0.660749	Significant	Significant	3.26814	2.9466
P84098	RPL19	27.9088	27.9705	28.1214	27.6931	27.7453	27.7517	27.8385	24.2021	25.632	25.3273	25.8764	25.275	2.17328	4.40356	4.54801	0.00132769	0.000636028	0.00952521	0.00482235	10	2.24009	0.481113	0.730708	0.685029	Significant	Significant	3.19652	2.8769
O75487-2	GPC4	23.0734	21.3729	19.1984	23.0019	22.5158	23.2961	20.1382	19.2757	19.812	20.5109	19.268	20.4272	2.17112	3.19953	3.40931	0.00949919	0.00504419	0.0367646	0.0204644	10	2.24009	0.481113	1.38138	1.21662	Significant	Significant	2.29721	2.02231
P46776	RPL27A	28.0505	27.6798	28.203	27.6595	27.9484	27.8504	27.6458	24.417	25.9338	25.4984	25.8433	25.0732	2.16336	4.77448	4.87308	0.000751952	0.000361757	0.00753505	0.00363723	10	2.24009	0.481113	0.615923	0.591251	Significant	Significant	3.44158	3.12381
Q02878	RPL6	29.1239	28.976	29.1483	28.805	28.7645	28.8623	28.7325	25.2133	26.8858	26.4105	26.9869	26.4908	2.16004	4.57964	4.70129	0.00101118	0.0004866	0.00842652	0.00436995	10	2.24009	0.481113	0.667396	0.633304	Significant	Significant	3.31283	2.99517
P61927	RPL37	25.3376	24.7645	25.5638	24.4738	25.0567	24.9977	24.5404	21.6574	23.4923	22.9271	23.848	20.7805	2.15805	3.60771	3.80495	0.00478625	0.00242305	0.0219172	0.0116735	10	2.24009	0.481113	1.07345	0.965043	Significant	Significant	2.61564	2.32
P05388	RPLP0	26.9428	27.3324	27.0401	27.0401	27.0505	26.9316	27.2803	23.3645	25.0443	24.6153	24.9847	24.1095	2.1565	3.96758	4.14475	0.00265369	0.00130453	0.0146986	0.00747408	10	2.24009	0.481113	0.886271	0.812122	Significant	Significant	2.88455	2.57615
P83731	RPL24	27.7833	27.7453	27.8445	27.7325	27.8203	27.7581	27.4473	24.5983	25.7077	25.4073	25.5045	25.0975	2.15359	5.42282	5.41449	0.000291841	0.000145904	0.00365353	0.00181233	10	2.24009	0.481113	0.473146	0.474604	Significant	Significant	3.83593	3.53485
P46782	RPS5	28.8385	28.611	29.0813	28.509	28.8799	28.8112	29.0557	25.3745	26.8623	25.8741	26.604	26.0609	2.14991	4.01159	4.18425	0.00247172	0.00121489	0.0139411	0.00707873	10	2.24009	0.481113	0.861648	0.792006	Significant	Significant	2.91546	2.607
Q13610	PWP1	23.7995	23.6971	23.848	19.7531	23.3376	18.6538	23.8191	19.4582	19.4278	18.9793	18.269	20.2722	2.14391	1.7187	1.87991	0.116415	0.0841275	0.239298	0.193097	10	2.24009	0.481113	4.66801	3.90176	Not Significant	Not Significant	1.07506	0.933991
P26373	RPL13	29.104	28.9869	29.0057	28.8534	28.8858	28.9117	29.1532	25.2426	27.0084	26.6458	26.726	26.1814	2.13168	4.01497	4.18339	0.00245827	0.00121678	0.0139411	0.00707873	10	2.24009	0.481113	0.845667	0.778949	Significant	Significant	2.91479	2.60937
O00622	CCN1	24.7129	25.391	25.3477	25.6649	25.6784	25.7129	25.0062	19.9255	23.9134	23.8288	23.8288	23.2355	2.12827	2.91824	3.12479	0.0153466	0.00858925	0.0526374	0.0319079	10	2.24009	0.481113	1.59563	1.39166	Significant	Significant	2.06604	1.81399
P46781	RPS9	27.6998	27.5389	27.4862	27.5014	27.2535	27.3992	27.6931	24.0772	25.4892	24.9134	25.1681	24.7796	2.12638	4.17322	4.32734	0.00190818	0.000940068	0.0117397	0.00599699	10	2.24009	0.481113	0.778862	0.72437	Significant	Significant	3.02684	2.71938
Q9NR30-2	DDX21	22.8584	22.7708	23.0111	19.9139	22.2259	22.6607	23.5638	19.9809	19.6447	18.966	18.6153	19.9238	2.12437	2.44833	2.6463	0.0343561	0.0210234	0.0960102	0.0659208	10	2.24009	0.481113	2.25862	1.93331	Significant	Significant	1.6773	1.464
P62847-2	RPS24	26.6181	26.2891	26.3612	26.1719	26.3679	26.4583	26.3359	23.237	24.0105	23.391	24.5105	24.0359	2.12426	4.59894	4.70715	0.000981709	0.000481675	0.00840816	0.00436813	10	2.24009	0.481113	0.640059	0.61097	Significant	Significant	3.31725	3.00802
Q9Y230	RUVBL2	24.2021	24.3239	24.5345	24.8093	24.8385	24.5105	22.9513	22.7064	23.1895	20.528	22.4155	22.7422	2.11431	5.19819	5.21282	0.000402345	0.000203655	0.00471101	0.00235476	10	2.24009	0.481113	0.49631	0.493529	Significant	Significant	3.6911	3.3954
P40429	RPL13A	28.4433	28.0813	28.2535	28.0084	27.9031	27.9814	27.9705	24.6264	26.2133	25.6676	26.0105	25.5014	2.11354	4.58447	4.69105	0.00100372	0.000495338	0.00842652	0.00440565	10	2.24009	0.481113	0.637625	0.608981	Significant	Significant	3.3051	2.99839
P43243	MATR3	23.1979	23.4551	23.7594	23.5165	23.632	23.6971	23.867	22.8842	22.0417	21.7261	19.7782	18.31	2.10846	2.50909	2.7079	0.0309609	0.0187445	0.0882377	0.0602038	10	2.24009	0.481113	2.11846	1.8188	Significant	Significant	1.72713	1.50919
P62263	RPS14	27.0609	27.0914	27.2262	27.1015	27.1507	27.0296	27.4073	23.8858	24.8623	24.4298	25.0401	24.4551	2.09665	4.1378	4.2877	0.00201892	0.00100904	0.0119965	0.00630653	10	2.24009	0.481113	0.770256	0.717339	Significant	Significant	2.99609	2.69488
P36578	RPL4	29.4194	29.2869	29.5407	29.0322	29.1015	29.1337	29.3536	25.8385	27.2353	26.8142	27.0711	26.6458	2.09265	4.28544	4.41992	0.00159765	0.000797355	0.0106305	0.00555813	10	2.24009	0.481113	0.71536	0.67249	Significant	Significant	3.09835	2.79652
Q2NL82	TSR1	22.3342	22.1547	22.5366	22.1855	18.7114	22.3584	19.1063	19.519	19.4281	19.303	21.1474	19.2226	2.0924	3.08388	3.28604	0.011564	0.00635052	0.0424474	0.0249967	10	2.24009	0.481113	1.38108	1.21637	Significant	Significant	2.19719	1.93689
E9PRG8	C11orf98	19.8678	22.5906	22.837	21.7862	22.2379	22.5375	23.0865	18.7651	19.573	18.8148	20.1971	18.867	2.09224	2.57123	2.77051	0.0278321	0.0166774	0.0817292	0.0542378	10	2.24009	0.481113	1.98639	1.71091	Significant	Significant	1.77787	1.55545
P50914	RPL14	27.3066	26.7895	27.3239	26.6998	26.9316	27.0609	26.6595	23.391	25.2021	24.5463	25.0275	24.7338	2.09202	4.69021	4.77572	0.000854161	0.00042774	0.00782276	0.00404797	10	2.24009	0.481113	0.596852	0.57567	Significant	Significant	3.36882	3.06846
Q02543	RPL18A	28.4823	28.0813	28.217	28.0349	27.965	27.9428	28.019	24.9933	26.1391	25.7155	26.0105	25.3066	2.08985	4.72444	4.80442	0.000810974	0.000407074	0.0076546	0.00396362	10	2.24009	0.481113	0.58702	0.567637	Significant	Significant	3.39033	3.09099
P62280	RPS11	28.0137	27.9146	28.0137	27.9031	27.8682	27.9539	28.3324	24.4551	25.8881	25.3877	25.7517	25.317	2.08919	3.89409	4.06217	0.00298961	0.00151474	0.0159849	0.00805251	10	2.24009	0.481113	0.863504	0.793521	Significant	Significant	2.81966	2.52439
Q15717-2	ELAVL1	21.5252	21.4658	22.4628	21.3697	21.6167	21.459	22.1229	19.4461	18.5586	19.5529	18.5783	19.1078	2.08879	3.69661	3.87742	0.00413157	0.00212132	0.0193995	0.0104932	10	2.24009	0.481113	0.957866	0.870614	Significant	Significant	2.67339	2.38389
P62424	RPL7A	29.1483	29.0084	29.1747	28.805	28.7927	28.8858	28.8741	25.5433	27.0084	26.5624	27.0813	26.2244	2.08684	4.4861	4.5963	0.00116794	0.000584372	0.00892849	0.00466023	10	2.24009	0.481113	0.649174	0.618417	Significant	Significant	3.23331	2.93258
Q86UE4	MTDH	23.9847	24.0854	24.002	24.3031	24.1253	24.0854	24.317	19.3189	22.4595	22.8267	23.0772	20.0686	2.08633	2.66356	2.86417	0.0237537	0.013998	0.0727557	0.0467441	10	2.24009	0.481113	1.84061	1.59181	Significant	Significant	1.85394	1.62427
P49207	RPL34	27.4785	27.17	27.5165	27.019	27.3239	27.5014	27.0813	23.9225	25.5045	24.824	25.3135	24.8623	2.08353	4.76954	4.84076	0.000757578	0.000382392	0.00753505	0.0037629	10	2.24009	0.481113	0.572493	0.555769	Significant	Significant	3.41749	3.12057
P62913	RPL11	28.1507	28.189	28.5165	28.1361	28.1747	28.217	28.3787	24.7695	26.4583	26.1035	26.3101	24.8858	2.07972	3.86286	4.03117	0.00314553	0.00160244	0.0163767	0.00846166	10	2.24009	0.481113	0.869583	0.798488	Significant	Significant	2.79522	2.50231
Q3KQU3-4	MAP7D1	23.7895	23.7695	23.9672	23.7594	23.8576	23.848	23.3645	21.0578	23.5045	21.0693	22.5815	18.9439	2.0783	2.91756	3.11931	0.0153644	0.00867788	0.0526374	0.0319802	10	2.24009	0.481113	1.52229	1.33174	Significant	Significant	2.06159	1.81348
P42766	RPL35	27.7771	27.5389	28.0864	27.2445	27.4073	27.5536	27.4862	24.1174	25.6292	25.2856	25.6998	24.9316	2.07633	4.38848	4.507	0.00135927	0.000683615	0.00952521	0.0050186	10	2.24009	0.481113	0.67156	0.636706	Significant	Significant	3.16519	2.86669
Q9NQT5-2	EXOSC3	19.4718	23.0209	23.3101	24.1332	22.7264	20.2708	22.189	20.0288	19.8095	18.6652	19.7769	20.0212	2.07375	2.33345	2.52483	0.0418037	0.0263383	0.109853	0.0791004	10	2.24009	0.481113	2.3694	2.02382	Significant	Significant	1.57941	1.37879
O43292-2	GPAA1	21.5399	21.7427	21.1962	22.4969	22.0505	21.9579	20.7829	18.7683	19.2023	21.9731	19.4751	18.3544	2.07133	3.53521	3.72131	0.00539973	0.00282662	0.0236718	0.0130731	10	2.24009	0.481113	1.02989	0.929457	Significant	Significant	2.54873	2.26763
Q8NDZ4-2	DIPK2A	19.6373	22.8859	21.8596	22.2451	22.7365	19.727	19.2349	19.4059	19.3272	19.4084	19.1739	20.1858	2.05921	3.33632	3.52851	0.00753708	0.00403993	0.0309858	0.0174682	10	2.24009	0.481113	1.14285	1.02174	Significant	Significant	2.39363	2.1228
P48643-2	CCT5	21.2885	22.4971	21.9397	22.3475	22.9025	22.2752	20.6006	21.142	19.6484	19.7749	19.9587	19.7968	2.05484	6.24494	5.98686	9.56801e-05	5.84123e-05	0.00142749	0.000857641	10	2.24009	0.481113	0.324804	0.353411	Significant	Significant	4.2335	4.01918
O60645	EXOC3	22.15	21.6757	19.0025	19.6312	22.2925	22.5203	19.4553	18.6339	19.4266	18.3188	18.9218	20.191	2.05414	3.04896	3.24716	0.0122734	0.00682973	0.0443474	0.0262137	10	2.24009	0.481113	1.36168	1.20053	Significant	Significant	2.1656	1.91103
Q9Y371-2	SH3GLB1	21.0178	21.3815	21.0986	22.1956	22.7737	18.9457	18.7638	21.0815	18.0697	18.7361	19.4962	18.9543	2.05189	3.00496	3.20342	0.013231	0.00741263	0.0470717	0.0282168	10	2.24009	0.481113	1.39878	1.23084	Significant	Significant	2.13003	1.87841
P62910	RPL32	27.8142	27.6527	27.8682	27.4707	27.5682	27.4707	27.3239	24.019	25.8974	25.3307	25.6757	25.3135	2.04741	4.63064	4.70869	0.000935266	0.000480388	0.00816152	0.00436813	10	2.24009	0.481113	0.586474	0.567192	Significant	Significant	3.31841	3.02907
P62854	RPS26	27.5463	27.2535	27.6663	27.2077	27.2891	27.3662	27.3324	24.0691	25.2785	24.7234	25.5135	25.1488	2.04389	4.49631	4.59136	0.00114964	0.000589457	0.00892849	0.00466023	10	2.24009	0.481113	0.6199	0.594501	Significant	Significant	3.22955	2.93944
P62266	RPS23	27.7895	27.8081	28.1015	27.4073	27.5014	27.7064	27.7708	24.417	25.8167	25.2021	25.8974	24.9672	2.04052	4.2025	4.33114	0.00182146	0.000933711	0.0114616	0.00599699	10	2.24009	0.481113	0.707277	0.665886	Significant	Significant	3.02979	2.73958
P16989-2	YBX3	22.9645	23.253	23.2961	19.2559	18.9186	23.6431	21.1886	20.2748	19.8299	20.4964	19.4181	17.8867	2.03946	2.0306	2.20759	0.0697342	0.0470682	0.164972	0.126473	10	2.24009	0.481113	3.02622	2.56043	Not Significant	Significant	1.32727	1.15655
P62861	FAU	27.6931	27.3662	27.4473	27.4473	27.3828	27.4473	27.5014	24.275	25.8433	25.1527	25.1135	24.6971	2.0335	4.34222	4.45312	0.00146129	0.00075184	0.0100125	0.0053911	10	2.24009	0.481113	0.65794	0.625578	Significant	Significant	3.12387	2.83527
P62906	RPL10A	28.258	28.5826	28.2399	28.267	28.17	28.203	28.5052	24.9225	26.4394	25.8093	26.204	25.6649	2.0292	4.04924	4.19019	0.00232641	0.00120197	0.0133852	0.00707873	10	2.24009	0.481113	0.753395	0.703563	Significant	Significant	2.92011	2.63331
P07814	EPRS1	23.4041	23.654	23.3645	23.976	23.6757	23.6649	22.7469	22.6597	23.417	23.0387	18.0546	19.7454	2.01282	2.24743	2.43257	0.0483902	0.0312258	0.124336	0.0911162	10	2.24009	0.481113	2.40635	2.05401	Significant	Significant	1.50549	1.31524
P83881	RPL36A	27.2353	26.7645	27.141	26.5536	26.9088	26.9316	26.8623	23.4676	25.0401	24.275	25.0854	24.7338	2.01179	4.2631	4.37666	0.00165491	0.000861011	0.0106305	0.00577127	10	2.24009	0.481113	0.668089	0.63387	Significant	Significant	3.06499	2.78123
P53814-5	SMTN	19.4408	21.2957	22.3366	21.9868	22.4586	21.9753	23.0359	19.2973	18.9589	18.6879	18.1428	19.3099	2.0102	2.36545	2.55425	0.0395836	0.0249419	0.105518	0.0756433	10	2.24009	0.481113	2.16658	1.85812	Significant	Significant	1.60307	1.40248
Q96CW1-2	AP2M1	21.9461	23.4041	22.9287	18.9152	22.6118	22.9809	23.3101	19.5185	19.3605	18.6016	19.8761	20.0668	2.00887	2.11482	2.2945	0.0605487	0.0402044	0.148956	0.112375	10	2.24009	0.481113	2.70692	2.29957	Not Significant	Significant	1.39573	1.2179
Q9UMS4	PRPF19	22.9764	23.1012	22.9938	22.814	22.9045	22.3529	23.3376	19.8444	24.417	19.7666	18.8505	18.8837	2.0072	2.03062	2.20638	0.069732	0.0471711	0.164972	0.126473	10	2.24009	0.481113	2.93119	2.4828	Not Significant	Significant	1.32632	1.15657
Q86V81	ALYREF	24.1015	24.1095	24.4105	23.9134	23.9316	24.2535	24.4298	20.3987	22.5665	21.3064	22.5122	21.4863	2.00335	3.48816	3.66472	0.00584094	0.00313815	0.025247	0.0140912	10	2.24009	0.481113	0.989555	0.896504	Significant	Significant	2.50333	2.23352
P62269	RPS18	27.2714	27.4154	27.3324	26.8974	27.1015	26.7895	27.7517	24.3511	25.3101	24.6703	24.4041	24.3239	1.99941	3.60781	3.77672	0.00478549	0.0025522	0.0219172	0.0120448	10	2.24009	0.481113	0.921375	0.840801	Significant	Significant	2.59309	2.32007
Q92974-2	ARHGEF2	22.6922	23.2535	22.926	23.1111	19.0773	22.2636	22.5591	19.7618	19.0628	20.4665	20.283	19.1999	1.99846	2.41243	2.60176	0.0365316	0.0228383	0.100193	0.070418	10	2.24009	0.481113	2.05876	1.77003	Significant	Significant	1.64134	1.43733
Q9Y3U8	RPL36	26.7895	26.5225	26.5667	26.518	26.4598	26.5492	26.527	23.4425	24.7645	24.0105	24.5983	24.1795	1.98059	4.55613	4.62057	0.00104836	0.000560085	0.00850645	0.00460992	10	2.24009	0.481113	0.566917	0.551214	Significant	Significant	3.25175	2.97949
P46777	RPL5	26.9869	27.0296	27.0813	26.632	26.5195	26.9869	26.9428	23.7796	25.002	24.2463	25.1095	24.2891	1.97783	4.22961	4.33672	0.00174487	0.000924465	0.0110548	0.00599699	10	2.24009	0.481113	0.655991	0.623986	Significant	Significant	3.03411	2.75824
P46778	RPL21	27.9088	27.7064	28.0401	27.6527	27.7833	27.9031	27.726	24.7234	25.8623	25.4008	26.2188	25.2244	1.97312	4.55793	4.61931	0.00104546	0.000561321	0.00850645	0.00460992	10	2.24009	0.481113	0.562204	0.547363	Significant	Significant	3.25079	2.98069
Q9Y4H2	IRS2	24.7543	22.6729	23.4923	23.6757	24.019	22.9454	19.3777	23.7796	24.1174	23.7286	19.3631	19.3729	1.97005	1.86902	2.03515	0.091154	0.0640838	0.201235	0.159734	10	2.24009	0.481113	3.33308	2.81114	Not Significant	Not Significant	1.19325	1.04022
P62917	RPL8	28.3536	27.7129	28.1115	27.7129	27.7389	27.7195	27.3239	25.3645	25.767	25.5983	25.8457	25.6403	1.96828	6.36517	6.004	8.19042e-05	5.68729e-05	0.00125412	0.000848507	10	2.24009	0.481113	0.286863	0.322413	Significant	Significant	4.24509	4.08669
E5RJX2	RPS20	25.8881	25.0813	26.3393	24.9406	25.4488	25.2856	26.0148	23.895	24.1095	24.48	18.6596	24.0935	1.95522	1.86493	2.03036	0.0917687	0.0646306	0.20211	0.159848	10	2.24009	0.481113	3.2975	2.78206	Not Significant	Not Significant	1.18956	1.03731
P32969	RPL9	26.4298	26.6998	26.6458	26.9316	26.4536	26.7129	27.0505	24.3578	25.0526	24.002	23.8385	23.9316	1.94009	3.81492	3.95488	0.00340173	0.0018412	0.0170086	0.00925604	10	2.24009	0.481113	0.775879	0.721933	Significant	Significant	2.7349	2.4683
Q09028-3	RBBP4	20.0172	22.5791	22.9322	22.6311	18.2121	22.1718	19.6145	19.4	19.5081	19.2958	19.3137	19.7825	1.93816	2.4953	2.68198	0.0317008	0.0196723	0.0899486	0.0618942	10	2.24009	0.481113	1.80989	1.56671	Significant	Significant	1.70614	1.49893
P27635	RPL10	27.7958	27.8264	27.9869	27.9539	27.8916	27.7771	27.8858	25.0691	26.0833	25.705	25.6865	25.2426	1.92654	4.62389	4.65647	0.000944948	0.000526072	0.00816895	0.00452947	10	2.24009	0.481113	0.520789	0.513528	Significant	Significant	3.27895	3.02459
P30530-2	AXL	21.5421	21.7897	21.4811	22.1888	22.5217	21.5957	19.7958	19.5072	22.155	18.806	19.7028	19.6318	1.92006	3.86172	3.99218	0.00315142	0.00172021	0.0163767	0.00883998	10	2.24009	0.481113	0.741636	0.693957	Significant	Significant	2.76442	2.50149
P62701	RPS4X	27.4394	27.3153	27.6527	27.2445	27.1604	27.2891	27.4862	24.3239	25.4008	24.7846	25.3645	25.228	1.91888	4.26757	4.35068	0.0016433	0.000901749	0.0106305	0.00595798	10	2.24009	0.481113	0.606538	0.583583	Significant	Significant	3.04491	2.78428
P18077	RPL35A	28.3536	27.9031	28.3869	27.7958	28.0813	28.1795	27.7325	24.6486	26.3031	25.9316	26.6998	25.8834	1.91688	4.4887	4.53908	0.00116325	0.000646083	0.00892849	0.00485875	10	2.24009	0.481113	0.547105	0.535027	Significant	Significant	3.18971	2.93433
P07942	LAMB1	22.4964	20.568	22.1636	19.3287	22.1711	22.6799	19.0683	19.1905	20.0866	20.37	18.9066	20.3574	1.90472	3.12547	3.30185	0.0107732	0.0061654	0.0401823	0.0243718	10	2.24009	0.481113	1.11417	0.998313	Significant	Significant	2.21004	1.96766
O00487	PSMD14	18.2717	23.1945	22.6353	22.6299	19.2075	21.5543	18.7217	19.9313	19.5773	19.1894	18.8996	19.7688	1.90084	2.22337	2.40152	0.0504058	0.0330595	0.128799	0.0958622	10	2.24009	0.481113	2.19274	1.87949	Not Significant	Significant	1.4807	1.29752
Q96AG4	LRRC59	22.9923	22.9373	23.0307	23.4551	23.1361	23.3239	22.7496	19.9021	22.7329	19.7991	22.0965	20.2016	1.89897	3.2263	3.39759	0.00907776	0.00515564	0.0357316	0.0208252	10	2.24009	0.481113	1.03932	0.937157	Significant	Significant	2.28772	2.04202
P61247	RPS3A	26.9539	26.7129	26.976	26.8019	26.8858	26.8741	27.0813	23.8858	25.0062	24.2535	24.9803	24.632	1.89424	4.1303	4.22311	0.00204322	0.00113288	0.0119965	0.00676074	10	2.24009	0.481113	0.631	0.603569	Significant	Significant	2.94582	2.68969
P17096	HMGA1	24.1332	19.8374	26.2803	19.2412	19.3908	18.7488	18.8513	19.5978	18.757	20.31	19.6668	19.0927	1.89268	1.45017	1.58774	0.177641	0.137828	0.331286	0.278974	10	2.24009	0.481113	5.1102	4.26302	Not Significant	Not Significant	0.860662	0.750457
P38159	RBMX	21.1193	22.7736	22.5789	22.0608	21.9207	22.5557	23.976	19.4079	19.8789	19.7509	18.5092	20.1738	1.8854	2.31686	2.49644	0.0430021	0.0277574	0.112048	0.0825582	10	2.24009	0.481113	1.98668	1.71114	Significant	Significant	1.55662	1.36651
Q13263	TRIM28	19.5688	22.2288	22.8585	22.7167	22.4327	22.1356	19.5579	21.0603	22.4085	18.7292	19.3409	19.5547	1.8816	2.52069	2.70299	0.0303514	0.018917	0.0871895	0.0605474	10	2.24009	0.481113	1.67161	1.45373	Significant	Significant	1.72315	1.51782
P61353	RPL27	27.8916	27.4394	27.7325	27.2077	27.2979	27.3828	27.4234	24.3778	25.6811	25.2353	25.9203	25.141	1.86213	4.30359	4.3612	0.00155266	0.000885017	0.0104073	0.0058895	10	2.24009	0.481113	0.56167	0.546927	Significant	Significant	3.05305	2.80892
P18621	RPL17	27.8385	27.5826	27.8142	27.4707	27.463	27.4707	27.5754	24.5225	25.8858	25.2058	25.9562	25.3477	1.85771	4.33367	4.38504	0.00148101	0.000848288	0.010073	0.00572749	10	2.24009	0.481113	0.551272	0.538432	Significant	Significant	3.07146	2.82944
P61513	RPL37A	27.6798	27.5826	28.1263	27.5682	27.6998	27.6527	27.5682	24.8528	26.0401	25.2058	26.0127	25.5014	1.85472	4.65717	4.65243	0.000898171	0.000529788	0.00801006	0.00452947	10	2.24009	0.481113	0.475809	0.476779	Significant	Significant	3.2759	3.04664
O76094-2	SRP72	22.5313	21.492	22.1894	21.5329	21.8464	21.9396	19.8607	20.176	21.1261	19.1338	21.509	18.6191	1.85114	3.83008	3.94491	0.00331841	0.00187502	0.0169587	0.00937511	10	2.24009	0.481113	0.70078	0.660578	Significant	Significant	2.72699	2.47907
O94763-2	URI1	20.6506	20.83	21.0616	20.9225	21.8022	21.3755	19.076	19.4878	18.6912	19.2596	19.4565	19.6703	1.8335	8.22263	6.93139	9.2512e-06	1.42344e-05	0.000197062	0.000253208	10	2.24009	0.481113	0.149163	0.209914	Significant	Significant	4.84666	5.0338
P62753	RPS6	27.2077	26.8741	26.9977	27.0084	26.8858	26.8858	27.2803	23.867	25.1833	24.7995	25.1719	24.5638	1.83226	3.86735	3.97254	0.0031226	0.00178285	0.0163767	0.00901168	10	2.24009	0.481113	0.67339	0.638201	Significant	Significant	2.74888	2.50548
P30050	RPL12	28.4512	28.6181	28.5718	28.673	28.4707	28.579	28.6075	25.7945	27.0914	26.1174	26.5029	26.3256	1.82074	4.39143	4.41864	0.00135303	0.00079917	0.00952521	0.00555813	10	2.24009	0.481113	0.515707	0.509375	Significant	Significant	3.09736	2.86869
Q9UJX3-2	ANAPC7	20.1578	22.9808	22.464	18.011	22.362	22.5139	20.1844	19.1646	19.3942	19.8674	19.9879	19.0777	1.80223	2.21328	2.38491	0.0512751	0.0340825	0.129589	0.0979078	10	2.24009	0.481113	1.98916	1.71317	Not Significant	Significant	1.46747	1.29009
P78347-2	GTF2I	23.5869	23.1777	22.6921	23.6209	23.4923	23.976	22.3998	22.3617	22.6964	22.8755	19.3455	20.0873	1.7966	2.79603	2.967	0.0189231	0.0115456	0.0603581	0.0401491	10	2.24009	0.481113	1.23864	1.1	Significant	Significant	1.93758	1.72301
Q13200-3	PSMD2	23.1456	23.7594	23.4425	24.3031	23.7796	24.0443	18.4814	23.2463	23.895	23.1646	19.818	23.0987	1.79508	1.93989	2.10255	0.0810955	0.0568436	0.187533	0.146056	10	2.24009	0.481113	2.56881	2.18674	Not Significant	Not Significant	1.24532	1.091
P62888	RPL30	28.5014	28.0505	28.0243	27.8623	27.5682	27.9203	27.9088	25.3943	26.2244	25.9066	26.1273	25.604	1.79361	4.64047	4.60958	0.000921333	0.000570952	0.00811651	0.00463272	10	2.24009	0.481113	0.448182	0.454209	Significant	Significant	3.2434	3.03558
Q9H936	SLC25A22	18.371	21.1692	22.303	21.9596	21.7599	21.4643	19.67	19.0205	19.1066	20.1764	19.0338	19.3098	1.78499	2.9184	3.08408	0.0153424	0.0092703	0.0526374	0.0334962	10	2.24009	0.481113	1.12229	1.00494	Significant	Significant	2.03291	1.81411
P15880	RPS2	27.6251	27.3578	27.4938	27.4785	27.3324	27.5826	27.7195	24.976	25.5492	25.0401	25.7182	25.1642	1.78385	4.19822	4.24182	0.00183387	0.00109548	0.0114617	0.00675546	10	2.24009	0.481113	0.541635	0.530559	Significant	Significant	2.9604	2.73663
P04733	MT1F	19.3582	26.4614	25.9606	25.3307	27.0914	26.4378	24.0443	24.1253	24.7234	23.867	24.5522	18.6778	1.77503	1.18003	1.29528	0.265298	0.21912	0.435881	0.387546	10	2.24009	0.481113	6.78806	5.63381	Not Significant	Not Significant	0.659317	0.576266
P09651-2	HNRNPA1	27.341	27.4073	27.8203	27.1115	27.463	27.611	28.203	25.0148	25.6012	24.5045	25.6292	25.1871	1.76905	3.27896	3.42261	0.00830354	0.00492056	0.0333434	0.0201395	10	2.24009	0.481113	0.873234	0.801471	Significant	Significant	2.30799	2.08074
O95399-2	UTS2	19.1741	18.781	24.5869	24.5926	20.0532	23.5404	22.4072	20.289	19.177	19.6067	18.9633	19.7464	1.75645	1.42627	1.55959	0.184253	0.144327	0.341552	0.288965	10	2.24009	0.481113	4.54974	3.80513	Not Significant	Not Significant	0.840654	0.734584
P62244	RPS15A	26.17	26.6865	26.2463	26.2589	26.0629	26.5898	26.976	23.6209	24.6703	23.9933	24.5869	23.6649	1.75032	3.35743	3.49093	0.00727379	0.00433248	0.0301716	0.0182573	10	2.24009	0.481113	0.81535	0.75418	Significant	Significant	2.36326	2.13824
P62891	RPL39	26.8623	25.9912	26.6595	26.3427	26.1738	26.4409	26.1604	23.4298	24.9716	24.2244	25.217	23.976	1.74855	4.1472	4.18484	0.00198888	0.0012136	0.0119857	0.00707873	10	2.24009	0.481113	0.533295	0.523745	Significant	Significant	2.91593	2.70139
P51116	FXR2	22.0564	21.4254	22.1606	21.1689	21.5937	21.7689	22.5982	19.4972	19.7773	20.086	19.2107	18.5635	1.74019	2.94882	3.10615	0.0145641	0.00889474	0.0506458	0.0325927	10	2.24009	0.481113	1.04476	0.941607	Significant	Significant	2.05087	1.83672
Q9UHV9	PFDN2	19.9908	22.5291	19.4268	19.2796	22.8475	23.7492	18.4565	21.5804	19.7881	19.6308	18.8304	19.112	1.7375	1.89209	2.0501	0.0877599	0.062408	0.197513	0.156443	10	2.24009	0.481113	2.52982	2.15488	Not Significant	Not Significant	1.20476	1.0567
P20042	EIF2S2	24.2961	24.1871	24.4425	24.1946	24.2679	24.019	25.0609	22.3146	19.5463	22.3072	23.0107	22.7719	1.73263	2.38844	2.55662	0.0380598	0.0248325	0.103545	0.0756433	10	2.24009	0.481113	1.57871	1.37784	Significant	Significant	1.60498	1.41953
P25398	RPS12	23.9225	24.391	24.2961	24.654	24.2607	24.6865	24.6757	23.5045	23.48	22.9034	20.518	20.7859	1.72388	2.523	2.68974	0.0302317	0.0193899	0.0871164	0.0612137	10	2.24009	0.481113	1.40057	1.23229	Significant	Significant	1.71243	1.51954
P62241	RPS8	27.7771	27.9705	28.019	28.0609	28.0453	27.9869	28.5536	25.4425	26.3444	25.4202	26.019	25.7645	1.71923	3.55953	3.66592	0.00518526	0.00313116	0.0229491	0.0140912	10	2.24009	0.481113	0.699847	0.659816	Significant	Significant	2.50429	2.28523
P62249	RPS16	28.0243	27.9539	28.0711	28.0349	27.9595	28.0401	28.3196	25.2133	26.2499	25.7338	26.1507	26.1234	1.71553	3.954	4.00869	0.00271268	0.00166929	0.0149359	0.00872369	10	2.24009	0.481113	0.564738	0.549434	Significant	Significant	2.77747	2.5666
O95782-2	AP2A1	23.1446	23.0304	23.1289	19.6345	22.256	22.8579	23.1427	19.4454	19.9719	19.5019	22.8094	18.9882	1.69881	1.81755	1.97073	0.0991736	0.0717972	0.21186	0.171608	10	2.24009	0.481113	2.62083	2.22924	Not Significant	Not Significant	1.14389	1.0036
P61619-3	SEC61A1	23.9043	24.2961	23.5165	24.2463	24.6264	24.5165	23.8191	23.2679	19.9345	19.4528	24.48	24.0691	1.68047	1.82539	1.97804	0.0979103	0.070881	0.210132	0.171153	10	2.24009	0.481113	2.54256	2.16529	Not Significant	Not Significant	1.14947	1.00917
P61011-2	SRP54	18.8771	22.4511	21.8081	21.9864	21.4506	22.7755	19.921	21.1643	18.8556	18.8858	19.895	20.6289	1.6664	2.44163	2.60279	0.0347521	0.0227946	0.0965337	0.070418	10	2.24009	0.481113	1.3974	1.22971	Significant	Significant	1.64217	1.45902
P31689	DNAJA1	22.2829	22.7215	22.6097	21.9761	22.6478	22.9872	21.3999	20.9699	22.2289	19.0232	20.9959	20.6151	1.66539	3.6451	3.72494	0.00449867	0.00280774	0.0210165	0.013051	10	2.24009	0.481113	0.626235	0.599676	Significant	Significant	2.55164	2.34692
P06748	NPM1	26.6595	26.1214	26.4008	25.9825	26.1234	26.8385	27.341	23.7594	24.5696	23.5285	24.7645	24.1871	1.66267	2.86678	3.01476	0.0167609	0.0105568	0.0559704	0.037558	10	2.24009	0.481113	1.00912	0.912486	Significant	Significant	1.97647	1.7757
Q15008-4	PSMD6	19.1108	23.2961	23.0997	23.3376	22.7885	22.972	19.369	22.4425	22.7548	21.9884	19.1771	18.9419	1.65516	1.66845	1.81309	0.126188	0.0943995	0.254301	0.210408	10	2.24009	0.481113	2.95242	2.50014	Not Significant	Not Significant	1.02503	0.898982
Q99832	CCT7	22.991	23.8191	23.391	24.2317	23.9495	24.2463	22.8614	23.5165	24.2535	23.7077	19.4638	18.9016	1.65401	1.70563	1.85198	0.118889	0.0882905	0.241167	0.199189	10	2.24009	0.481113	2.82115	2.3929	Not Significant	Not Significant	1.05409	0.924859
Q8IVU3-2	HERC6	20.5072	22.1115	21.7578	20.8506	20.5499	19.5709	19.5918	18.4452	19.4405	19.0518	19.3436	19.5621	1.65216	3.97041	3.99751	0.00264157	0.00170358	0.0146986	0.00883998	10	2.24009	0.481113	0.519464	0.512445	Significant	Significant	2.76864	2.57814
Q13247-3	SRSF6	23.6209	24.7846	24.6486	23.7796	23.6649	24.2891	24.9134	21.7858	23.4923	22.5135	22.8221	19.4149	1.64094	2.10321	2.26112	0.061743	0.0427199	0.150692	0.117607	10	2.24009	0.481113	1.82617	1.58001	Not Significant	Significant	1.36937	1.20941
P41252	IARS1	23.5404	23.8764	23.2357	23.8858	23.48	23.8385	22.6855	22.4608	23.0167	19.4997	20.3633	24.0105	1.6367	2.31132	2.47018	0.0434094	0.0291358	0.112791	0.0858301	10	2.24009	0.481113	1.50431	1.31705	Significant	Significant	1.53557	1.36242
P08708	RPS17	26.9977	26.8264	27.4154	26.8142	26.9539	27.0401	26.9539	24.3578	25.2856	25.0275	25.5492	25.0609	1.63546	4.4644	4.38681	0.00120785	0.000845625	0.00910951	0.00572749	10	2.24009	0.481113	0.402599	0.416968	Significant	Significant	3.07282	2.91799
Q99541	PLIN2	23.1902	22.5364	22.8333	22.9176	22.743	22.5336	22.3042	22.2495	21.9013	22.8026	18.9157	18.7707	1.63503	2.1849	2.34327	0.0537982	0.0367823	0.135226	0.104367	10	2.24009	0.481113	1.68001	1.4606	Not Significant	Significant	1.43436	1.26923
P35998	PSMC2	23.6431	23.7695	24.0443	24.2535	23.8576	23.7695	21.6889	22.4547	22.9259	22.7863	23.4041	20.2941	1.63059	3.50167	3.58822	0.00571054	0.0036159	0.0247993	0.0160034	10	2.24009	0.481113	0.650518	0.619515	Significant	Significant	2.44178	2.24332
P53582	METAP1	19.394	22.3751	22.3989	23.2821	22.6293	22.1142	19.166	22.1302	23.4676	19.9329	18.2628	19.4623	1.62862	1.66424	1.80764	0.127039	0.0952855	0.254904	0.211365	10	2.24009	0.481113	2.87295	2.43521	Not Significant	Not Significant	1.02097	0.896064
P62191	PSMC1	23.2821	23.895	23.8576	24.141	24.002	23.7995	22.4279	22.4006	20.2344	22.5169	23.0077	22.6515	1.62303	3.84529	3.8809	0.00323701	0.00210784	0.0167276	0.0104825	10	2.24009	0.481113	0.534458	0.524695	Significant	Significant	2.67616	2.48986
Q9UBN7	HDAC6	26.673	26.6458	26.2996	27.0296	27.4785	27.1795	18.455	25.2096	26.8385	27.1015	27.3745	26.5898	1.62287	1.15394	1.26522	0.275359	0.229349	0.44508	0.397621	10	2.24009	0.481113	5.93368	4.93579	Not Significant	Not Significant	0.639503	0.560101
Q9Y305-2	ACOT9	21.9502	22.3821	19.6526	19.3779	22.4551	22.6909	21.3371	19.87	19.2916	19.7385	19.1915	19.4579	1.60369	2.32257	2.47791	0.042586	0.0287231	0.111277	0.0851566	10	2.24009	0.481113	1.43029	1.25658	Significant	Significant	1.54177	1.37073
Q16891-2	IMMT	21.3138	19.47	19.8728	19.5196	21.6583	21.9885	19.7931	19.2128	19.5563	18.8283	18.5469	18.3009	1.59745	3.05177	3.17462	0.0122148	0.00782356	0.0443085	0.0295379	10	2.24009	0.481113	0.822005	0.759617	Significant	Significant	2.1066	1.91311
Q969S8-2	HDAC10	25.2499	24.9628	24.7286	25.7594	25.5225	25.228	19.5121	19.6105	25.4425	25.7312	25.7796	25.797	1.59639	1.22658	1.34286	0.248078	0.20369	0.42338	0.370892	10	2.24009	0.481113	5.08171	4.23974	Not Significant	Not Significant	0.691031	0.605413
P62851	RPS25	27.7389	27.4862	27.6389	27.8081	27.726	27.5389	27.6931	25.0732	26.1527	25.8409	25.7821	25.824	1.59519	4.41959	4.32902	0.00129494	0.000937251	0.00950651	0.00599699	10	2.24009	0.481113	0.390824	0.407348	Significant	Significant	3.02814	2.88775
P15170-2	GSPT1	19.2929	24.7182	24.5345	24.7645	24.6431	24.8142	23.895	23.6971	24.2096	23.9584	18.3198	19.1257	1.59361	1.1165	1.22449	0.290316	0.243812	0.458264	0.410727	10	2.24009	0.481113	6.11175	5.08127	Not Significant	Not Significant	0.612945	0.537129
P55209-2	NAP1L1	22.5082	22.9641	23.1286	22.5991	22.82	18.842	19.6851	20.1102	22.9221	19.0651	22.913	18.6396	1.58782	1.55329	1.68968	0.151405	0.116378	0.290559	0.246224	10	2.24009	0.481113	3.1349	2.64922	Not Significant	Not Significant	0.934128	0.81986
P49023-2	PXN	21.2789	22.9931	23.2534	22.7469	23.417	22.4799	22.2682	22.8895	18.3066	23.0573	20.1826	19.9808	1.5807	1.87726	2.02621	0.089928	0.0651068	0.20015	0.160417	10	2.24009	0.481113	2.12701	1.82579	Not Significant	Not Significant	1.18637	1.04611
P16403	H1-2	27.2445	26.0975	27.2353	26.0359	26.425	26.1135	27.5898	23.6649	24.9847	24.4234	24.6811	24.3778	1.57166	2.60482	2.74937	0.0262734	0.0173488	0.0781445	0.0561107	10	2.24009	0.481113	1.09215	0.980323	Significant	Significant	1.76073	1.58048
O14920-3	IKBKB	19.7702	22.3076	22.6043	22.2504	22.557	22.0627	22.3126	19.1695	19.7875	19.4275	19.4471	21.9796	1.5714	2.17507	2.32762	0.0546995	0.037849	0.13638	0.106739	10	2.24009	0.481113	1.56584	1.36732	Not Significant	Significant	1.42195	1.26202
P35268	RPL22	29.1115	29.2331	29.258	28.8355	28.5352	29.0057	28.8711	26.1795	27.611	27.2535	27.6663	26.9977	1.56663	4.12665	4.08473	0.00205517	0.00145408	0.0119965	0.00786711	10	2.24009	0.481113	0.432373	0.441293	Significant	Significant	2.83741	2.68715
O95218-2	ZRANB2	24.824	24.604	25.228	24.8191	25.0401	25.1055	19.1422	23.3376	24.5983	23.9847	24.6264	24.5404	1.56518	1.78866	1.93403	0.103954	0.0765646	0.217774	0.179297	10	2.24009	0.481113	2.29718	1.96482	Not Significant	Not Significant	1.11597	0.983161
Q12797	ASPH	24.2607	23.9134	24.3578	23.8191	25.275	25.0813	23.7077	22.4363	24.2021	22.7135	24.5696	19.7524	1.55427	2.05856	2.20895	0.066547	0.0469527	0.159886	0.126473	10	2.24009	0.481113	1.7102	1.48526	Not Significant	Significant	1.32834	1.17687
O94851-1	MICAL2	19.8681	20.7985	21.1557	20.8387	22.2638	22.1221	20.1817	20.1818	19.7514	19.5929	18.8554	19.1672	1.55275	3.63155	3.67306	0.00460071	0.00309013	0.0213852	0.0140806	10	2.24009	0.481113	0.548453	0.536129	Significant	Significant	2.51002	2.33718
P62273	RPS29	27.1604	26.2353	26.8142	26.2002	26.4923	26.417	26.7389	24.1174	25.0401	24.9088	24.9672	24.2535	1.54891	3.77312	3.78993	0.00364285	0.00249093	0.0176866	0.0118768	10	2.24009	0.481113	0.505561	0.501086	Significant	Significant	2.60364	2.43856
Q96N66-2	MBOAT7	19.9523	23.2027	23.9847	22.9109	23.8858	20.0505	19.6948	23.2679	20.4441	22.7364	18.3809	20.1859	1.54616	1.44132	1.57028	0.180066	0.141829	0.33446	0.28582	10	2.24009	0.481113	3.4523	2.90853	Not Significant	Not Significant	0.848236	0.744568
Q00839-2	HNRNPU	25.1293	25.4583	25.5841	25.5195	25.3307	25.2021	25.4234	23.1911	24.1946	23.3645	23.7389	23.0543	1.54285	4.18857	4.12051	0.00186218	0.00136291	0.0115605	0.00768714	10	2.24009	0.481113	0.407038	0.420595	Significant	Significant	2.86553	2.72998
P67809	YBX1	27.6865	28.019	27.7645	27.8623	27.4707	28.0609	27.8264	25.8694	26.5898	25.6622	25.8764	25.8904	1.52487	4.40573	4.2752	0.00132321	0.00103186	0.00952521	0.00640584	10	2.24009	0.481113	0.359379	0.381658	Significant	Significant	2.98638	2.87837
P28066	PSMA5	23.241	22.1519	23.0128	19.6154	19.6962	19.4545	19.8266	19.6099	20.0043	20.3209	19.2425	19.0285	1.5232	2.00382	2.15106	0.0729224	0.0521126	0.171056	0.136944	10	2.24009	0.481113	1.73348	1.50428	Not Significant	Not Significant	1.28306	1.13714
Q9BZF1-2	OSBPL8	22.6517	21.1729	19.4222	21.2447	19.8339	22.6955	19.6778	18.8292	20.4671	19.9885	19.9374	19.0363	1.51412	2.46886	2.60964	0.0331693	0.0225062	0.0931376	0.06986	10	2.24009	0.481113	1.12836	1.0099	Significant	Significant	1.6477	1.47926
Q562R1	ACTBL2	26.632	19.0852	29.3452	28.0349	19.2427	19.3334	20.0663	27.9372	18.6428	27.9484	18.4502	19.5585	1.51166	0.553724	0.611141	0.591933	0.552287	0.726177	0.697082	10	2.24009	0.481113	22.3586	18.3547	Not Significant	Not Significant	0.257835	0.227728
Q96SB4-3	SRPK1	19.645	23.2438	22.4949	23.3511	19.9204	19.6397	22.2993	19.5415	19.1442	19.2095	20.4831	18.5831	1.50572	1.62442	1.76074	0.135349	0.103223	0.267098	0.224134	10	2.24009	0.481113	2.57757	2.19389	Not Significant	Not Significant	0.986225	0.868545
Q9BUJ2-2	HNRNPUL1	20.01	22.2286	22.7306	21.8828	19.3289	22.4837	21.9784	19.1575	20.0062	19.3357	19.8725	19.3835	1.48846	2.06917	2.21367	0.065375	0.0465541	0.15789	0.125914	10	2.24009	0.481113	1.55241	1.35635	Not Significant	Significant	1.33204	1.18459
P52272-2	HNRNPM	26.3992	26.425	26.4877	26.6181	26.5507	26.6458	27.5315	24.1095	24.4488	24.604	24.989	24.5812	1.47708	2.8826	2.99109	0.0163128	0.0110357	0.0548703	0.0386667	10	2.24009	0.481113	0.787696	0.731587	Significant	Significant	1.9572	1.78747
Q96HY6-2	DDRGK1	24.9495	20.6029	24.6811	18.8027	22.3401	25.4984	25.4266	19.9868	21.8651	20.4683	21.4452	18.8764	1.46773	1.02011	1.11893	0.331721	0.284647	0.500557	0.453964	10	2.24009	0.481113	6.21037	5.16185	Not Significant	Not Significant	0.545693	0.479228
Q9NTJ3-2	SMC4	19.752	22.6593	21.6744	22.2603	22.1073	18.6488	21.4959	18.866	19.3451	19.7406	19.2632	19.7076	1.44726	1.91486	2.05487	0.0845241	0.0618809	0.192573	0.155543	10	2.24009	0.481113	1.71373	1.48814	Not Significant	Not Significant	1.20844	1.07302
Q14764	MVP	29.8324	29.9539	29.5536	29.995	30.0084	30.0084	28.9787	28.5862	28.9117	28.4976	27.9977	27.7129	1.44449	6.63722	5.53747	5.80125e-05	0.000119388	0.000941431	0.00157763	10	2.24009	0.481113	0.142094	0.204138	Significant	Significant	3.92304	4.23648
P54136	RARS1	22.6203	23.5045	23.1419	23.654	23.6971	23.2679	23.1457	22.4198	24.002	22.8704	18.3441	20.4468	1.44284	1.65706	1.79133	0.128503	0.0979806	0.256729	0.215278	10	2.24009	0.481113	2.27447	1.94627	Not Significant	Not Significant	1.00886	0.891086
Q86SE5-3	RALYL	21.0883	22.2494	22.2048	22.0556	21.7847	22.5156	23.0178	22.3497	19.5384	19.0598	19.512	19.8004	1.43672	2.00129	2.14077	0.0732306	0.0530844	0.171056	0.139102	10	2.24009	0.481113	1.54613	1.35122	Not Significant	Not Significant	1.27503	1.13531
P37108	SRP14	23.7077	23.0048	23.2423	22.9866	23.2067	23.4041	23.5983	23.3511	22.6006	19.5197	19.3534	22.5255	1.43392	1.83327	1.97119	0.0966573	0.0717392	0.20841	0.171608	10	2.24009	0.481113	1.83534	1.5875	Not Significant	Not Significant	1.14424	1.01477
P43235	CTSK	19.2892	21.1281	19.6429	21.9169	22.0003	22.5639	19.7083	20.3203	20.0427	19.7406	18.7832	19.3449	1.43355	2.42518	2.55497	0.0357433	0.0249088	0.0986943	0.0756433	10	2.24009	0.481113	1.04824	0.944445	Significant	Significant	1.60365	1.4468
P12107-2	COL11A1	22.4507	21.0125	22.7648	21.9308	21.9093	21.8535	25.0772	19.041	19.6139	19.707	20.0262	19.8815	1.4291	1.50984	1.6379	0.162015	0.126876	0.306469	0.261966	10	2.24009	0.481113	2.68772	2.28388	Not Significant	Not Significant	0.896619	0.790446
O14579-3	COPE	22.2728	23.7286	22.7843	23.417	22.6315	22.9609	23.7995	23.1128	23.2421	20.0633	19.229	19.7875	1.42682	1.64831	1.7814	0.130307	0.0996554	0.259771	0.218439	10	2.24009	0.481113	2.24793	1.92458	Not Significant	Not Significant	1.0015	0.885034
P02511	CRYAB	23.7995	24.1253	24.3031	25.2996	25.0359	24.6703	22.6957	23.3511	23.2116	23.1873	23.3376	22.9295	1.42017	5.57559	4.94875	0.00023555	0.000317867	0.00306878	0.00341892	10	2.24009	0.481113	0.194634	0.247063	Significant	Significant	3.49775	3.62792
Q5VZF2-2	MBNL2	19.8363	21.8752	22.314	22.077	22.0632	19.4202	18.6219	18.8544	22.381	19.984	20.1448	19.0986	1.41686	1.83999	1.97667	0.0956008	0.0710515	0.20721	0.171153	10	2.24009	0.481113	1.77887	1.54137	Not Significant	Not Significant	1.14843	1.01954
P01023	A2M	22.663	23.148	18.9529	23.2961	23.0244	20.3403	23.087	19.6949	18.9847	23.9933	18.6242	18.6179	1.40379	1.14147	1.24813	0.280271	0.235332	0.449308	0.403863	10	2.24009	0.481113	4.53728	3.79495	Not Significant	Not Significant	0.628319	0.552422
Q9NUL3-2	STAU2	21.4766	21.0346	21.5158	21.6234	21.3702	22.3189	22.0598	19.3615	19.7424	20.2542	19.7049	19.8634	1.3922	3.21491	3.25838	0.00925463	0.0066878	0.0362127	0.0257759	10	2.24009	0.481113	0.562585	0.547675	Significant	Significant	2.17472	2.03364
P04844	RPN2	23.417	23.7389	23.4298	24.002	23.6865	23.7695	23.5285	23.391	23.7796	22.9059	20.0812	20.0089	1.39143	1.92509	2.06017	0.0831065	0.0613016	0.190281	0.154507	10	2.24009	0.481113	1.56726	1.36848	Not Significant	Not Significant	1.21253	1.08037
O15260-2	SURF4	23.4551	24.6153	20.4723	24.4362	24.3712	24.6264	23.8191	24.1015	23.1064	24.3031	19.4004	18.8991	1.39114	1.15737	1.26482	0.274019	0.229486	0.44508	0.397621	10	2.24009	0.481113	4.33434	3.62915	Not Significant	Not Significant	0.639245	0.562219
Q9H000-2	MKRN2	21.5842	22.1614	22.315	22.6976	22.5999	22.6876	20.0282	22.6378	23.173	20.1607	20.0953	19.7837	1.36114	2.12845	2.25773	0.0591759	0.0429838	0.145967	0.117982	10	2.24009	0.481113	1.22688	1.0904	Not Significant	Significant	1.3667	1.22786
Q6P5R6	RPL22L1	24.895	25.2571	25.2058	25.2426	24.9933	25.0148	24.9539	23.238	23.2679	23.6865	23.9847	23.3376	1.35671	4.91055	4.47993	0.000613414	0.000717046	0.00652193	0.00518178	10	2.24009	0.481113	0.229	0.27514	Significant	Significant	3.14445	3.21225
Q8IXB1	DNAJC10	28.4473	28.9344	28.9977	28.2625	28.7613	29.0531	26.5711	27.0505	28.0505	26.8385	27.8445	28.019	1.34702	4.53679	4.23073	0.00108004	0.0011175	0.00861597	0.00676074	10	2.24009	0.481113	0.264468	0.304117	Significant	Significant	2.95175	2.96656
P19338	NCL	27.2625	27.3828	27.4938	27.0813	26.9088	27.2535	27.4473	25.4583	25.9225	25.1488	25.6096	25.7182	1.34635	3.94755	3.81748	0.00274113	0.00236788	0.0150032	0.0114675	10	2.24009	0.481113	0.348963	0.373148	Significant	Significant	2.62564	2.56207
P39019	RPS19	27.5754	27.5898	27.7453	27.6181	27.6663	27.4785	28.3282	25.433	26.141	25.6264	26.2408	25.8288	1.34585	3.11412	3.15521	0.0109833	0.00811336	0.0406384	0.0305076	10	2.24009	0.481113	0.560328	0.54583	Significant	Significant	2.0908	1.95927
P13489	RNH1	19.4312	22.6946	22.8983	23.091	22.2541	22.0095	22.9156	23.3511	20.1063	18.9555	20.2829	18.7326	1.33912	1.37408	1.49226	0.199428	0.160952	0.359593	0.313137	10	2.24009	0.481113	2.8493	2.41589	Not Significant	Not Significant	0.793305	0.700213
Q7L2E3-2	DHX30	19.7221	22.8443	22.4378	21.7842	18.5597	22.0162	22.6889	19.5331	19.3697	19.0487	19.8333	18.8574	1.33885	1.48446	1.60723	0.16851	0.13348	0.31617	0.271958	10	2.24009	0.481113	2.44033	2.08177	Not Significant	Not Significant	0.874584	0.773375
P30519-2	HMOX2	19.0433	22.723	19.4531	22.7394	22.4467	22.0741	20.4698	19.9927	19.6523	19.8649	19.8512	20.6223	1.33773	1.88106	2.01091	0.0893678	0.0668911	0.199675	0.164123	10	2.24009	0.481113	1.51724	1.32761	Not Significant	Not Significant	1.17463	1.04882
P62829	RPL23	27.2353	27.5826	27.7195	27.7453	27.6181	27.4473	27.4938	25.726	26.1015	26.0732	26.3273	25.6757	1.3251	4.69401	4.31155	0.000849253	0.00096694	0.00782276	0.00612402	10	2.24009	0.481113	0.239075	0.283371	Significant	Significant	3.0146	3.07096
O15269	SPTLC1	22.0314	22.0698	22.1314	21.9638	22.088	22.739	21.3649	21.6372	18.609	22.123	22.4479	18.9084	1.32217	1.91812	2.04616	0.0840702	0.0628449	0.192012	0.157112	10	2.24009	0.481113	1.42544	1.25262	Not Significant	Not Significant	1.20173	1.07536
Q14739	LBR	21.9141	20.6744	21.6732	20.8041	21.5022	21.5441	21.2807	19.0061	19.6358	19.9667	20.0373	20.3106	1.31246	3.55537	3.49919	0.00522135	0.00426633	0.0229988	0.0182573	10	2.24009	0.481113	0.408815	0.422046	Significant	Significant	2.36995	2.28222
Q9Y3B4	SF3B6	21.5833	21.5855	21.5784	19.3452	21.8399	22.0464	21.335	19.8914	20.2977	19.7561	19.4541	19.4603	1.29736	2.6071	2.69546	0.0261708	0.0191844	0.0780903	0.0609813	10	2.24009	0.481113	0.742893	0.694984	Significant	Significant	1.71705	1.58218
P62081	RPS7	25.0359	25.2714	25.6865	25.1946	25.1565	25.2679	25.5983	23.5165	24.1174	23.4425	24.0691	23.1252	1.2906	3.47972	3.4281	0.00592395	0.00487047	0.0254868	0.0200231	10	2.24009	0.481113	0.412685	0.425208	Significant	Significant	2.31243	2.22739
P11387	TOP1	22.8199	22.5702	22.8407	22.8294	21.9918	22.7351	23.632	22.7149	23.4041	19.4041	20.1735	18.7326	1.28766	1.44407	1.56274	0.179309	0.143588	0.333723	0.288111	10	2.24009	0.481113	2.3853	2.03681	Not Significant	Not Significant	0.842881	0.746399
P80297	MT1X	19.3899	24.2096	23.9847	20.1647	18.8161	20.1485	21.2806	19.4415	19.2256	19.8014	19.887	19.3601	1.28619	1.27032	1.38142	0.232732	0.191848	0.400888	0.354371	10	2.24009	0.481113	3.07546	2.60066	Not Significant	Not Significant	0.717044	0.633144
Q14061	COX17	19.0945	24.4362	24.7389	19.7148	24.9043	24.5345	24.2535	24.3578	18.9066	18.976	24.2607	19.1012	1.26122	0.776441	0.853226	0.455461	0.409921	0.608731	0.56582	10	2.24009	0.481113	7.91562	6.55501	Not Significant	Not Significant	0.3873	0.341549
P31930	UQCRC1	23.3511	23.4298	23.867	23.1768	23.1736	23.2425	23.4425	23.2171	24.3975	23.2821	19.7643	18.6468	1.24841	1.30522	1.41648	0.221051	0.181578	0.390295	0.342775	10	2.24009	0.481113	2.74453	2.3303	Not Significant	Not Significant	0.740937	0.655508
Q3MHD2-2	LSM12	22.9029	22.0408	23.0662	22.4011	22.4939	22.0741	23.417	20.4107	22.828	22.5942	19.1613	19.085	1.24714	1.54168	1.66066	0.154178	0.122163	0.294659	0.255081	10	2.24009	0.481113	1.96321	1.69197	Not Significant	Not Significant	0.91306	0.811976
P40227	CCT6A	23.8191	24.0275	23.8288	24.2891	24.3239	24.3844	23.032	22.856	23.0287	23.1046	22.6043	22.615	1.23872	9.01989	5.85512	4.0567e-06	7.18191e-05	0.000107213	0.00103315	10	2.24009	0.481113	0.0565803	0.134275	Significant	Significant	4.14376	5.39183
P48634-2	PRRC2A	19.7418	22.8288	23.6096	22.7735	23.1124	19.4985	23.8191	19.2748	19.4985	21.9599	19.785	19.807	1.23672	1.18161	1.28635	0.264697	0.222119	0.435881	0.389868	10	2.24009	0.481113	3.28637	2.77297	Not Significant	Not Significant	0.653414	0.57725
Q13428-3	TCOF1	23.2961	23.9134	23.8764	23.4425	23.5165	23.3239	19.7958	18.7002	24.019	23.9134	24.141	23.5754	1.204	1.201	1.3056	0.257424	0.215696	0.430777	0.384429	10	2.24009	0.481113	3.01497	2.55124	Not Significant	Not Significant	0.666158	0.589351
P38646	HSPA9	24.2317	25.0975	24.6153	24.5345	24.632	24.7389	23.2535	23.6209	23.7389	23.0623	23.48	23.5165	1.19628	7.8072	5.43025	1.45705e-05	0.000142185	0.000269555	0.00180166	10	2.24009	0.481113	0.0704359	0.145595	Significant	Significant	3.84715	4.83653
Q9UKK3	PARP4	23.2961	23.6757	23.2002	23.5638	23.7695	23.7077	23.6096	23.654	24.1332	22.8065	19.455	20.3992	1.19259	1.49321	1.60737	0.166247	0.133449	0.312557	0.271958	10	2.24009	0.481113	1.91365	1.65148	Not Significant	Not Significant	0.874686	0.779247
Q9H223	EHD4	19.9465	21.4971	22.058	22.2415	22.1873	21.9871	19.5344	21.5706	19.6718	22.552	19.5208	19.921	1.19115	1.87522	1.98803	0.09023	0.0696449	0.20015	0.16953	10	2.24009	0.481113	1.21045	1.07697	Not Significant	Not Significant	1.15711	1.04465
P61019-2	RAB2A	22.8692	23.0701	22.2091	22.8332	23.2961	23.048	22.9105	22.491	23.3376	22.5289	20.1251	18.8386	1.18234	1.57917	1.69369	0.145376	0.115598	0.283698	0.245247	10	2.24009	0.481113	1.68169	1.46197	Not Significant	Not Significant	0.937051	0.837506
Q9UI10-2	EIF2B4	19.2044	21.9922	19.3233	22.9655	22.6308	22.5455	19.0899	18.8445	22.6336	19.411	22.2855	19.3234	1.17897	1.18977	1.29286	0.261618	0.219929	0.435162	0.388234	10	2.24009	0.481113	2.94579	2.49472	Not Significant	Not Significant	0.657717	0.582333
P42677	RPS27	27.7833	28.0349	27.7771	27.7833	27.8324	27.8741	26.8385	26.5898	26.512	26.5374	26.9088	26.6595	1.17318	14.995	6.32987	3.50742e-08	3.44953e-05	2.96943e-06	0.000540816	10	2.24009	0.481113	0.0183634	0.103052	Significant	Significant	4.46224	7.45501
O43865-2	AHCYL1	22.2187	23.1688	23.0434	23.5754	23.6096	22.8934	18.7511	19.5983	23.3101	22.9187	23.5522	23.391	1.16467	1.28875	1.39545	0.226501	0.187682	0.395308	0.350012	10	2.24009	0.481113	2.45012	2.08977	Not Significant	Not Significant	0.726577	0.644931
P23396	RPS3	26.7129	26.673	26.7517	26.6458	26.3393	26.7389	27.1115	24.8811	25.3511	24.9584	25.4266	25.1565	1.16275	3.38697	3.28041	0.00692103	0.00641772	0.0288376	0.0250481	10	2.24009	0.481113	0.353567	0.376909	Significant	Significant	2.19262	2.15983
Q14839-2	CHD4	18.6584	21.6715	21.9565	19.8591	21.8867	19.2841	19.9711	19.5621	19.853	18.0395	19.4612	19.4661	1.16055	1.75647	1.86793	0.109529	0.085891	0.227162	0.195688	10	2.24009	0.481113	1.30969	1.15805	Not Significant	Not Significant	1.06605	0.960472
Q9Y3I0	RTCB	19.3128	22.7999	22.4892	22.6157	22.5344	22.3839	23.9933	19.1542	22.6337	21.9218	18.4594	19.067	1.15107	1.0674	1.16309	0.310882	0.266967	0.478853	0.433959	10	2.24009	0.481113	3.48873	2.9383	Not Significant	Not Significant	0.573542	0.507405
Q9BXM0-3	PRX	19.4636	20.0984	18.9324	23.391	23.1884	22.7711	23.7695	20.1644	18.739	19.6691	18.2864	20.4223	1.13234	0.9882	1.07864	0.346362	0.301547	0.514261	0.470467	10	2.24009	0.481113	3.93902	3.30618	Not Significant	Not Significant	0.520645	0.46047
Q92841-1	DDX17	23.2399	23.2679	23.6971	23.3376	23.6431	23.391	24.1015	22.0359	23.391	22.3342	19.1596	22.7864	1.12796	1.60623	1.71566	0.139304	0.111405	0.273	0.23799	10	2.24009	0.481113	1.47943	1.29672	Not Significant	Not Significant	0.953095	0.856038
Q8TD19	NEK9	19.8023	21.8823	22.5443	22.5147	21.8285	21.4296	20.0204	19.9782	22.7654	22.4618	18.7469	19.3314	1.11627	1.40262	1.50957	0.191003	0.156527	0.348478	0.307556	10	2.24009	0.481113	1.90009	1.6404	Not Significant	Not Significant	0.80541	0.718959
contam_sp|P62979|RS27A_HUMAN Ubiquitin-40S ribosomal protein S27a OS=Homo sapiens GN=RPS27A PE=1 SV=2	contam_sp|P62979|RS27A_HUMAN Ubiquitin-40S ribosomal protein S27a OS=Homo sapiens GN=RPS27A PE=1 SV=2	19.8023	25.6838	25.8191	25.918	25.673	25.9562	26.1155	24.3376	24.7543	24.239	24.7645	24.2096	1.10742	3.69847	3.45735	0.00411889	0.00461207	0.0193995	0.0191308	10	2.24009	0.481113	0.268968	0.307793	Significant	Significant	2.3361	2.38522
Q8NEY1-2	NAV1	21.9934	19.4506	21.453	19.5917	20.1341	18.1851	18.5982	19.9289	18.5428	18.8008	18.7386	19.5574	1.10687	1.79526	1.8985	0.102843	0.0814561	0.217192	0.188367	10	2.24009	0.481113	1.14041	1.01975	Not Significant	Not Significant	1.08908	0.987824
Q07065	CKAP4	24.4362	25.0148	24.8904	24.8433	24.8142	24.7338	25.0526	23.1009	23.8288	23.0696	23.5754	23.4676	1.10629	3.58142	3.37722	0.00499991	0.00535548	0.0225009	0.0214451	10	2.24009	0.481113	0.286253	0.321915	Significant	Significant	2.2712	2.30104
O75923-10	DYSF	19.0041	20.4248	21.7497	19.624	22.3277	19.8974	19.9898	19.0346	19.6771	19.8643	19.4749	18.3537	1.10554	1.90064	1.99931	0.086531	0.0682754	0.1957	0.166635	10	2.24009	0.481113	1.015	0.917295	Not Significant	Not Significant	1.16574	1.06283
Q9H2U1-2	DHX36	21.1652	19.9471	20.6144	20.2257	20.4608	20.4917	19.57	19.9993	19.5314	18.8405	19.2743	19.0634	1.10433	4.66447	4.02858	0.000888244	0.00161	0.00801006	0.00846166	10	2.24009	0.481113	0.168155	0.225431	Significant	Significant	2.79317	3.05147
P62987	UBA52	22.6412	24.019	25.1135	23.6971	24.3712	24.5869	23.9316	22.3055	23.4923	22.2808	23.3778	22.5029	1.08968	2.41116	2.46	0.036611	0.0296879	0.100193	0.0870829	10	2.24009	0.481113	0.612735	0.588646	Significant	Significant	1.52742	1.43639
P34931	HSPA1L	19.7619	18.6441	19.3043	20.3429	22.7819	22.8878	19.5988	19.9785	20.089	20.0841	18.4831	18.9607	1.08813	1.38527	1.48984	0.196088	0.161577	0.354954	0.313137	10	2.24009	0.481113	1.85102	1.60031	Not Significant	Not Significant	0.791619	0.707549
P46821	MAP1B	22.0668	23.5045	22.7797	19.2432	18.1223	20.2739	23.7389	18.4077	19.9149	19.627	19.3921	18.4131	1.08276	0.915328	0.999918	0.381562	0.336708	0.546354	0.502347	10	2.24009	0.481113	4.19792	3.5177	Not Significant	Not Significant	0.472746	0.418435
P23246	SFPQ	24.0359	22.886	23.3645	23.7492	23.4041	23.5754	26.452	24.6096	24.1488	18.9562	20.0502	20.4166	1.0636	0.854998	0.935134	0.412568	0.367802	0.570442	0.530584	10	2.24009	0.481113	4.64248	3.8809	Not Significant	Not Significant	0.434386	0.384504
O15067	PFAS	20.0409	22.8811	23.0035	26.143	23.9043	23.1888	22.5981	23.7594	20.0471	23.6209	19.4202	23.4298	1.04769	0.934056	1.01895	0.37228	0.327946	0.536867	0.496774	10	2.24009	0.481113	3.77437	3.17166	Not Significant	Not Significant	0.484197	0.42913
Q09666	AHNAK	24.5165	21.8623	22.3373	19.1316	22.7247	22.3029	22.6988	18.9092	23.2038	23.4041	19.3643	19.0594	1.0393	0.906317	0.989281	0.386086	0.341679	0.550276	0.508125	10	2.24009	0.481113	3.94495	3.31102	Not Significant	Not Significant	0.466381	0.413316
Q06210-2	GFPT1	22.3148	22.8295	19.2995	19.9874	22.9555	23.0123	22.1036	18.9676	23.2431	22.2162	19.2489	18.3886	1.0385	0.96385	1.05023	0.35785	0.313907	0.527088	0.48394	10	2.24009	0.481113	3.48269	2.93336	Not Significant	Not Significant	0.503199	0.446299
Q01844-2	EWSR1	20.0707	22.3357	22.9749	22.2082	22.0552	21.7145	23.6649	19.0453	22.7831	19.7973	19.696	20.1824	1.03169	1.1874	1.2835	0.262509	0.223085	0.435162	0.390822	10	2.24009	0.481113	2.26475	1.93833	Not Significant	Not Significant	0.651529	0.580856
P14649	MYL6B	20.0729	19.3301	20.5581	20.3866	19.9835	19.1842	18.8328	18.0738	18.8816	19.6256	19.4187	18.6009	1.01367	3.14632	3.00024	0.0103979	0.0108482	0.0394181	0.0381543	10	2.24009	0.481113	0.311391	0.342452	Significant	Significant	1.96464	1.98306
P17480-2	UBTF	23.4041	22.3399	23.4041	22.3855	19.3609	19.0228	22.6775	18.5916	22.8053	21.8996	18.1821	19.7813	0.996621	0.855522	0.934222	0.412291	0.368254	0.570442	0.530584	10	2.24009	0.481113	4.07116	3.41414	Not Significant	Not Significant	0.433852	0.384796
P50479	PDLIM4	19.9712	19.5483	22.0909	22.0834	21.9325	21.5094	20.2251	19.6321	22.7594	20.8059	19.2794	18.4759	0.992981	1.29994	1.39586	0.222784	0.18756	0.390295	0.350012	10	2.24009	0.481113	1.75047	1.51816	Not Significant	Not Significant	0.72686	0.652115
P49458	SRP9	24.239	24.4551	24.4298	24.3778	24.2607	24.2535	24.8288	22.7783	23.2127	23.1333	23.2821	22.8403	0.990073	3.18968	3.01179	0.00965944	0.0106157	0.0370746	0.0376227	10	2.24009	0.481113	0.289043	0.324194	Not Significant	Not Significant	1.97405	2.01505
Q5T4S7-2	UBR4	19.009	22.4845	21.7927	19.948	19.4809	21.4326	19.2139	20.6772	19.0991	20.0217	19.9862	19.2269	0.987105	1.57476	1.66766	0.146389	0.120744	0.283957	0.253261	10	2.24009	0.481113	1.17874	1.05107	Not Significant	Not Significant	0.918134	0.834492
Q12904-2	AIMP1	22.6624	23.3511	22.9628	23.5638	23.2109	23.3101	22.8986	22.666	22.9711	22.3581	22.834	19.4287	0.984097	1.7117	1.79853	0.117734	0.0967834	0.240406	0.213663	10	2.24009	0.481113	0.991608	0.898181	Not Significant	Not Significant	1.0142	0.929098
P25786-2	PSMA1	24.3376	24.0772	24.0935	23.9316	24.3511	24.1795	22.9688	22.6627	23.0282	23.3101	23.654	23.4923	0.975731	5.95266	4.30792	0.000140739	0.000973223	0.00191594	0.00612402	10	2.24009	0.481113	0.0806045	0.153903	Not Significant	Not Significant	3.01179	3.85159
Q1KMD3	HNRNPUL2	20.122	19.8439	21.4366	19.9651	19.3179	20.155	18.7643	19.4682	19.1034	19.4436	19.5745	18.6353	0.975198	2.95923	2.83802	0.014307	0.0147	0.0503192	0.0487366	10	2.24009	0.481113	0.325799	0.354223	Not Significant	Not Significant	1.83268	1.84445
Q9NXF7	DCAF16	18.969	22.6048	22.3639	19.5157	22.4637	21.8984	19.1117	19.7539	18.5287	22.6444	19.6778	22.2691	0.971637	1.00996	1.0963	0.336326	0.29405	0.504217	0.464951	10	2.24009	0.481113	2.77664	2.35653	Not Significant	Not Significant	0.531579	0.473239
P15311	EZR	20.505	20.2747	21.7099	19.5324	20.5876	21.6683	19.5004	19.8116	19.8744	18.6829	19.3985	21.2032	0.967831	2.00261	2.06263	0.0730699	0.0610341	0.171056	0.154253	10	2.24009	0.481113	0.700694	0.660508	Not Significant	Not Significant	1.21443	1.13626
P07900-2	HSP90AA1	22.0931	23.253	22.3402	23.2393	22.6166	23.1072	23.5638	22.9038	23.1001	22.9585	18.9185	19.4605	0.957363	1.10868	1.19806	0.293521	0.253577	0.459403	0.418108	10	2.24009	0.481113	2.23699	1.91564	Not Significant	Not Significant	0.59589	0.532361
P04899-4	GNAI2	20.0703	23.1624	23.632	23.2487	23.2535	22.9203	23.9933	19.6019	24.4298	23.7995	19.893	18.8585	0.951865	0.809411	0.884082	0.437114	0.393686	0.595479	0.552594	10	2.24009	0.481113	4.14891	3.47765	Not Significant	Not Significant	0.40485	0.359405
Q9UN86-2	G3BP2	22.773	19.8326	21.937	19.1384	20.1373	23.088	23.8764	19.0117	20.0014	19.5533	19.6731	19.1216	0.944788	0.934824	1.01652	0.371903	0.329054	0.536867	0.497265	10	2.24009	0.481113	3.0643	2.59154	Not Significant	Not Significant	0.482732	0.42957
O95347-2	SMC2	23.1349	23.0079	22.7241	23.1007	22.4632	23.1421	21.8594	21.9271	22.9357	23.0526	22.6894	19.4407	0.944657	1.68629	1.76722	0.122637	0.102093	0.247683	0.222202	10	2.24009	0.481113	0.941467	0.857216	Not Significant	Not Significant	0.991005	0.91138
O75477	ERLIN1	22.8472	23.6096	23.0281	23.4041	23.2821	23.2177	21.1726	22.405	22.9298	22.897	22.6056	21.7538	0.937478	3.07335	2.88807	0.0117733	0.0133852	0.0430447	0.0456876	10	2.24009	0.481113	0.279138	0.316102	Not Significant	Not Significant	1.87337	1.9291
Q13283	G3BP1	23.0426	23.1084	22.9378	22.5397	22.6351	22.7354	25.2926	20.1309	26.4645	20.1799	19.6645	19.6682	0.933042	0.732488	0.801563	0.480687	0.43809	0.631584	0.593314	10	2.24009	0.481113	4.86768	4.06488	Not Significant	Not Significant	0.358436	0.318138
Q15005	SPCS2	24.6096	23.5869	23.9043	23.9406	23.8858	24.0772	22.491	23.4298	24.239	24.0105	24.9225	19.3453	0.927704	1.11967	1.20756	0.289025	0.250034	0.457788	0.41484	10	2.24009	0.481113	2.05948	1.77062	Not Significant	Not Significant	0.602	0.539065
Q9P2K5-2	MYEF2	19.3147	19.654	23.4551	19.9166	23.417	19.3062	23.8385	20.2967	18.1032	19.4049	19.2801	18.5777	0.927099	0.786435	0.85904	0.449847	0.406828	0.602183	0.564201	10	2.24009	0.481113	4.16916	3.4942	Not Significant	Not Significant	0.390589	0.346935
Q6FI81-3	CIAPIN1	23.0294	24.6486	24.7286	24.7077	25.1174	24.3778	19.6492	24.2317	24.8764	23.5638	24.2961	24.5696	0.903749	1.06298	1.14785	0.312788	0.272972	0.479816	0.440662	10	2.24009	0.481113	2.16855	1.85973	Not Significant	Not Significant	0.563882	0.50475
P13073	COX4I1	22.2495	23.0829	22.3123	22.5465	22.7864	19.4623	22.2522	20.6203	22.6125	19.6055	22.4284	19.5483	0.895455	1.129	1.21487	0.285252	0.247333	0.452586	0.413713	10	2.24009	0.481113	1.8872	1.62987	Not Significant	Not Significant	0.606717	0.544772
Q13643	FHL3	20.0019	22.6803	23.5522	23.2022	23.2679	22.7935	19.2384	23.3511	23.9495	23.6757	20.6057	19.3694	0.884691	0.844977	0.919889	0.417881	0.375404	0.576066	0.535878	10	2.24009	0.481113	3.28862	2.77481	Not Significant	Not Significant	0.425501	0.378947
O60814	H2BC12	25.8764	26.2625	27.0914	25.1642	25.8142	25.7796	26.4785	24.1095	24.7338	24.654	25.3101	25.4738	0.871451	2.04441	2.06673	0.0681427	0.0605906	0.162454	0.153552	10	2.24009	0.481113	0.545093	0.533384	Not Significant	Not Significant	1.21759	1.16658
P58876	H2BC5	24.8576	25.2961	26.2481	24.3444	24.8433	24.4923	25.3578	23.7286	24.1095	23.5285	24.1095	24.0609	0.864489	2.25458	2.23608	0.0478067	0.0447045	0.123179	0.121622	10	2.24009	0.481113	0.441073	0.448401	Not Significant	Not Significant	1.34965	1.32051
P62277	RPS13	28.1015	28.217	27.8858	28.3869	28.0084	28.0914	28.6764	26.2679	27.0084	26.6181	27.6251	27.341	0.859038	2.42822	2.36802	0.0355582	0.0351539	0.098477	0.100362	10	2.24009	0.481113	0.375465	0.3948	Not Significant	Not Significant	1.45403	1.44906
Q6RW13-2	AGTRAP	18.9788	21.3466	20.5623	21.6157	21.2858	21.6683	19.1822	22.0341	20.2301	19.0377	19.9313	19.9036	0.856417	1.41189	1.49096	0.188333	0.161288	0.346338	0.313137	10	2.24009	0.481113	1.10379	0.989834	Not Significant	Not Significant	0.792397	0.725073
P05386	RPLP1	20.0014	19.7436	22.0058	19.0614	19.9767	22.0976	21.1416	19.1448	19.1822	19.3404	19.2996	19.7904	0.831247	1.37784	1.45429	0.198302	0.171025	0.358261	0.325511	10	2.24009	0.481113	1.09191	0.980123	Not Significant	Not Significant	0.76694	0.702672
Q8IYB5-2	SMAP1	19.6214	22.5913	23.654	23.2504	22.6404	23.0048	22.8212	22.907	18.8207	22.9818	23.1806	19.1095	0.823583	0.79767	0.867998	0.443591	0.402093	0.599009	0.559303	10	2.24009	0.481113	3.19808	2.70084	Not Significant	Not Significant	0.395673	0.353018
Q14258	TRIM25	22.9714	23.2219	22.6426	21.9488	22.0738	22.44	23.1749	20.5466	22.5351	21.3101	23.5638	19.2763	0.815297	1.15555	1.23466	0.27473	0.240134	0.44508	0.407566	10	2.24009	0.481113	1.49341	1.30814	Not Significant	Not Significant	0.619547	0.561094
Q6P1L8	MRPL14	19.0721	21.2594	21.0913	19.3458	19.2332	19.8319	19.8967	19.2479	18.3491	19.147	19.1675	19.1355	0.814977	1.83983	1.87138	0.0956245	0.0853792	0.20721	0.195002	10	2.24009	0.481113	0.588646	0.568966	Not Significant	Not Significant	1.06865	1.01943
Q70UQ0-3	IKBIP	21.7049	20.8086	21.2548	20.5831	21.4405	21.3282	20.4276	19.4562	21.6511	19.3416	21.8739	19.4999	0.811684	1.63204	1.68723	0.133723	0.116857	0.265437	0.246224	10	2.24009	0.481113	0.742054	0.694299	Not Significant	Not Significant	0.932347	0.873795
P62857	RPS28	26.143	25.9803	26.3239	26.2714	26.2372	26.3324	26.7771	24.6431	24.9716	25.5165	25.4551	25.0609	0.810668	2.61919	2.47119	0.0256334	0.0290813	0.0769833	0.0858301	10	2.24009	0.481113	0.287391	0.322844	Not Significant	Not Significant	1.53639	1.59119
Q8WUW1-2	BRK1	20.1604	21.7922	21.6218	22.6072	22.5771	21.2569	21.4166	22.1942	19.7965	22.747	18.9418	20.0705	0.808162	1.13341	1.21187	0.283482	0.248438	0.451327	0.414812	10	2.24009	0.481113	1.52525	1.33416	Not Significant	Not Significant	0.604781	0.547475
Q14669-2	TRIP12	19.841	22.7789	21.6567	19.364	21.7573	22.3039	21.7019	19.8842	22.1936	19.8139	20.0945	19.182	0.805281	1.08689	1.16497	0.302588	0.266235	0.47041	0.433906	10	2.24009	0.481113	1.64681	1.43347	Not Significant	Not Significant	0.574736	0.519149
P07910-2	HNRNPC	24.7441	24.5045	25.0567	24.7945	24.4551	25.1253	25.2643	25.0854	25.604	24.848	22.7496	20.3253	0.800623	0.94547	1.02076	0.366703	0.327119	0.534174	0.496774	10	2.24009	0.481113	2.1512	1.84556	Not Significant	Not Significant	0.485294	0.435685
O76021	RSL1D1	19.4896	21.6676	21.863	19.8261	20.9542	19.6393	21.9548	19.4167	18.355	20.1367	20.2709	18.5416	0.793987	1.14582	1.22276	0.278549	0.244442	0.447457	0.410727	10	2.24009	0.481113	1.4405	1.26492	Not Significant	Not Significant	0.611824	0.555098
Q9BV86-2	NTMT1	21.6491	22.6494	22.9481	23.0501	23.1209	22.4051	22.4386	23.1087	23.0163	23.2132	19.7833	19.5471	0.785928	1.06767	1.14391	0.310764	0.274539	0.478853	0.44242	10	2.24009	0.481113	1.62558	1.41613	Not Significant	Not Significant	0.561395	0.50757
Q07812-2	BAX	18.654	22.1155	22.4141	22.8636	23.2531	22.5571	19.8888	22.6511	19.3648	22.9781	22.9623	19.2994	0.785495	0.771783	0.83943	0.458093	0.417322	0.609692	0.573585	10	2.24009	0.481113	3.10755	2.62688	Not Significant	Not Significant	0.379529	0.339046
Q13057-2	COASY	21.8769	25.2133	23.5522	23.6096	24.5285	23.7182	22.499	23.417	23.3239	24.4234	24.3307	19.7972	0.78457	0.940136	1.01429	0.369302	0.330076	0.53543	0.497265	10	2.24009	0.481113	2.08931	1.79499	Not Significant	Not Significant	0.481386	0.432618
P08237-3	PFKM	22.0048	22.5481	22.8826	23.48	22.5815	22.4709	23.1975	23.3376	23.5165	23.1813	18.5893	19.481	0.777433	0.834753	0.904978	0.42335	0.382945	0.581871	0.5408	10	2.24009	0.481113	2.60214	2.21397	Not Significant	Not Significant	0.416864	0.3733
Q01650	SLC7A5	24.1642	24.019	23.9316	24.3101	24.7286	24.1565	23.6209	23.391	24.5225	24.217	20.2732	24.6757	0.768289	1.13429	1.2085	0.28313	0.249684	0.451327	0.41484	10	2.24009	0.481113	1.37632	1.21249	Not Significant	Not Significant	0.602608	0.548013
P35555	FBN1	18.6517	21.3528	22.0376	18.9167	22.0297	21.965	22.5196	18.8995	20.088	18.6503	19.4878	20.7182	0.76502	0.873533	0.944565	0.402862	0.363154	0.564545	0.529004	10	2.24009	0.481113	2.30096	1.9679	Not Significant	Not Significant	0.439909	0.394843
M0QYR6	PLAUR	19.5065	20.175	20.286	19.6916	20.3228	20.024	18.8445	18.4631	19.8129	19.387	19.6667	19.3512	0.746736	2.99983	2.64054	0.0133476	0.02125	0.0473048	0.0661827	10	2.24009	0.481113	0.185893	0.239922	Not Significant	Not Significant	1.67264	1.8746
Q8N2K0-2	ABHD12	22.9243	22.8998	22.9115	19.7081	23.176	23.0923	22.3244	19.9392	18.9497	22.9938	23.0793	23.0604	0.727519	0.787926	0.853916	0.449013	0.409552	0.601938	0.56582	10	2.24009	0.481113	2.55764	2.17761	Not Significant	Not Significant	0.387691	0.347741
Q14697-2	GANAB	21.4587	22.3876	22.2014	22.7895	22.605	22.2689	22.0719	22.6596	23.0242	23.0637	18.6287	19.8991	0.727322	0.931634	1.00162	0.373471	0.335919	0.536867	0.50228	10	2.24009	0.481113	1.82845	1.58187	Not Significant	Not Significant	0.473765	0.427743
P98194-2	ATP2C1	20.5351	21.8535	22.365	22.6081	22.5559	21.6647	21.7933	22.4591	22.9108	22.5769	18.3131	19.1784	0.725119	0.84211	0.909886	0.41941	0.380451	0.577313	0.5381	10	2.24009	0.481113	2.22434	1.90531	Not Significant	Not Significant	0.419701	0.377361
O43765	SGTA	19.4785	21.532	19.6306	19.9167	20.3709	19.0329	18.1986	19.9867	18.4245	19.9335	20.0423	19.03	0.72434	1.46781	1.51594	0.172892	0.154927	0.323735	0.306252	10	2.24009	0.481113	0.730579	0.684923	Not Significant	Not Significant	0.809874	0.762225
O15427	SLC16A3	23.8191	23.7594	23.8764	23.0152	22.6381	23.2821	23.6209	22.9409	18.8154	23.3239	23.7492	23.5983	0.723631	0.896091	0.965162	0.391265	0.353147	0.55356	0.52016	10	2.24009	0.481113	1.95637	1.68638	Not Significant	Not Significant	0.452045	0.407529
P53007	SLC25A1	23.7695	23.8191	23.7492	23.654	23.3511	23.5522	23.1916	23.2679	24.2821	23.0361	19.7515	24.0275	0.723084	1.07869	1.14838	0.306058	0.272759	0.47383	0.440662	10	2.24009	0.481113	1.34805	1.18939	Not Significant	Not Significant	0.564222	0.514197
O75828	CBR3	20.4899	26.8264	26.3745	27.4707	27.1115	27.1214	19.1006	25.8361	26.6865	25.9933	26.9539	26.5045	0.719927	0.438134	0.481537	0.670602	0.63863	0.780699	0.759296	10	2.24009	0.481113	8.09998	6.70563	Not Significant	Not Significant	0.194751	0.173535
Q9Y6W5-2	WASF2	19.646	21.1312	22.2783	23.033	19.2577	21.6168	18.0466	23.0828	23.0913	19.4781	19.8947	19.0817	0.714585	0.674324	0.734384	0.51539	0.476548	0.668634	0.633344	10	2.24009	0.481113	3.36892	2.84042	Not Significant	Not Significant	0.321893	0.287864
P20674	COX5A	21.4161	21.94	19.65	19.6995	21.9411	20.2166	21.642	20.744	18.3838	21.2864	18.5337	20.0006	0.712147	0.99194	1.06108	0.344621	0.309143	0.5125	0.47819	10	2.24009	0.481113	1.54629	1.35135	Not Significant	Not Significant	0.50984	0.462658
P61026	RAB10	23.3101	22.8864	22.4604	18.5073	23.1024	20.4035	22.7604	22.368	22.872	19.2295	19.9041	19.2729	0.710523	0.665977	0.725444	0.520492	0.48182	0.671486	0.639431	10	2.24009	0.481113	3.41475	2.87786	Not Significant	Not Significant	0.317115	0.283586
O14949	UQCRQ	21.9849	21.4588	21.4445	20.8289	21.7017	20.9541	19.1728	21.4922	22.9563	21.7927	19.3453	19.4031	0.701743	1.03747	1.10524	0.323951	0.290309	0.491626	0.46061	10	2.24009	0.481113	1.37253	1.20939	Not Significant	Not Significant	0.53714	0.489521
Q13546	RIPK1	19.4229	22.504	22.4662	22.0273	22.6897	22.0427	22.9011	18.9191	22.6294	23.0907	19.3865	20.0435	0.697067	0.751622	0.814716	0.469599	0.430802	0.620541	0.586017	10	2.24009	0.481113	2.58031	2.19613	Not Significant	Not Significant	0.365723	0.328273
Q6PJT7-10	ZC3H14	19.9182	21.3959	19.2775	20.0672	21.6013	20.6595	19.7557	19.1084	21.7834	18.8044	19.8887	19.398	0.696813	1.2296	1.29012	0.246992	0.22085	0.422306	0.388376	10	2.24009	0.481113	0.963444	0.875171	Not Significant	Not Significant	0.655903	0.607318
Q9NR56-2	MBNL1	19.922	22.7166	23.2499	23.1707	23.2049	22.5302	19.7699	19.5433	22.8124	22.8345	22.7421	22.964	0.688021	0.808134	0.872713	0.437816	0.399616	0.595558	0.557534	10	2.24009	0.481113	2.17449	1.86458	Not Significant	Not Significant	0.398357	0.358709
O00161-2	SNAP23	19.2145	18.971	20.9861	18.6057	22.0163	21.4271	20.9883	18.3522	19.5137	19.518	19.1222	19.7309	0.665905	0.969035	1.0335	0.355381	0.321359	0.525123	0.491333	10	2.24009	0.481113	1.41666	1.24545	Not Significant	Not Significant	0.49301	0.449306
Q07352	ZFP36L1	22.8381	22.9585	23.3778	23.976	23.8858	23.3645	22.6958	23.1412	24.0359	22.9446	23.654	19.9893	0.65666	1.06683	1.12802	0.311125	0.280936	0.478853	0.448819	10	2.24009	0.481113	1.1366	1.01664	Not Significant	Not Significant	0.551392	0.507065
O14879	IFIT3	19.5951	22.6057	22.2946	22.4515	22.3679	22.3473	20.153	23.4923	23.3101	22.9964	18.9539	18.8606	0.649327	0.637	0.692869	0.538433	0.501327	0.687915	0.659641	10	2.24009	0.481113	3.11723	2.63479	Not Significant	Not Significant	0.299879	0.268868
Q9BW60-2	ELOVL1	23.8093	19.5757	23.7182	19.6483	24.7129	20.0417	23.2508	23.4041	18.7128	18.7966	24.0275	19.5029	0.635258	0.446789	0.489971	0.664548	0.632819	0.779096	0.753356	10	2.24009	0.481113	6.06479	5.04291	Not Significant	Not Significant	0.19872	0.177474
Q9HC07-2	TMEM165	22.8131	23.4551	19.9298	19.4827	23.1487	19.3093	19.0602	23.2215	19.627	24.1174	19.0785	19.2375	0.632753	0.510343	0.558134	0.620886	0.586817	0.747238	0.722714	10	2.24009	0.481113	4.61175	3.85579	Not Significant	Not Significant	0.231497	0.206988
Q96PK6	RBM14	22.3766	22.4048	22.7023	19.6649	19.5635	19.6713	22.7427	19.7464	19.3011	19.4425	20.7866	20.5742	0.631635	0.762851	0.8227	0.463168	0.426416	0.615556	0.581762	10	2.24009	0.481113	2.05672	1.76836	Not Significant	Not Significant	0.370166	0.334262
P46060	RANGAP1	19.0396	22.0383	21.3885	22.933	22.9481	23.0443	19.1828	23.1687	23.2679	22.8859	19.6516	19.4667	0.628077	0.604617	0.658054	0.558902	0.522688	0.702041	0.673463	10	2.24009	0.481113	3.23732	2.7329	Not Significant	Not Significant	0.281757	0.252664
Q14318-2	FKBP8	18.486	21.124	20.8727	21.0889	21.8241	20.9748	21.2876	21.0287	20.1429	20.1816	19.2535	18.7683	0.617976	1.00391	1.0615	0.339094	0.308959	0.506724	0.47819	10	2.24009	0.481113	1.13677	1.01678	Not Significant	Not Significant	0.510099	0.46968
O00154-2	ACOT7	19.0531	19.9567	24.0935	23.5285	19.9178	20.27	22.163	23.0362	20.032	19.6825	19.0651	19.1356	0.617554	0.560356	0.61098	0.58757	0.552391	0.722742	0.697082	10	2.24009	0.481113	3.6437	3.06491	Not Significant	Not Significant	0.257754	0.23094
Q9BRJ6	C7orf50	19.5152	21.6303	21.5024	18.7382	18.8813	19.0057	19.6789	19.3734	19.068	19.5554	19.3631	18.5531	0.613548	1.07806	1.13161	0.306324	0.279483	0.47383	0.44727	10	2.24009	0.481113	0.9717	0.881917	Not Significant	Not Significant	0.553644	0.513818
Q9UJS0-2	SLC25A13	20.3256	21.9865	21.5108	21.7375	21.0759	22.1291	21.8812	18.7994	22.686	20.4681	18.8029	22.5268	0.600138	0.774223	0.832049	0.456713	0.421318	0.608731	0.577362	10	2.24009	0.481113	1.80257	1.56072	Not Significant	Not Significant	0.37539	0.340357
Q92804-2	TAF15	20.4697	19.6831	21.8563	20.7098	18.3422	21.1851	22.0481	19.2588	19.6878	19.2246	19.1873	19.2471	0.598761	0.878045	0.935945	0.400523	0.367401	0.562191	0.530584	10	2.24009	0.481113	1.39507	1.2278	Not Significant	Not Significant	0.43486	0.397372
P63000-2	RAC1	19.8734	23.0191	23.5045	19.2192	18.5133	19.7113	20.1713	18.8137	24.0691	19.3531	20.142	17.7561	0.589216	0.479451	0.524242	0.641931	0.609473	0.762241	0.737033	10	2.24009	0.481113	4.53087	3.78971	Not Significant	Not Significant	0.215046	0.192512
Q9Y6M1-1	IGF2BP2	21.4471	19.9473	19.6159	21.674	21.1108	20.9562	22.3159	18.7239	19.1027	19.8325	20.2988	20.9455	0.588661	0.931016	0.986651	0.373776	0.342916	0.536867	0.509146	10	2.24009	0.481113	1.19933	1.06788	Not Significant	Not Significant	0.464812	0.427389
P06493	CDK1	21.3538	21.9819	22.8033	22.2378	22.9408	22.1435	21.7875	19.4688	22.9061	22.3727	20.1516	23.246	0.588085	0.881955	0.938569	0.398505	0.366104	0.560208	0.530584	10	2.24009	0.481113	1.33386	1.17779	Not Significant	Not Significant	0.436395	0.399566
Q6P2E9-2	EDC4	19.6545	21.7308	21.4748	21.3798	21.4161	19.2846	21.9927	19.7614	18.6601	22.174	20.5058	18.3424	0.584046	0.736761	0.792769	0.478197	0.443008	0.631001	0.597837	10	2.24009	0.481113	1.88522	1.62825	Not Significant	Not Significant	0.353589	0.320394
O15533-2	TAPBP	19.1562	23.1653	19.4459	23.206	19.5405	19.6169	20.2342	19.4176	18.8063	23.1145	18.7219	20.342	0.582362	0.563578	0.613283	0.585456	0.550916	0.722396	0.697082	10	2.24009	0.481113	3.20331	2.70511	Not Significant	Not Significant	0.258915	0.232505
Q16270	IGFBP7	19.6859	22.4764	21.9066	20.3073	21.6138	22.2907	23.2961	19.6333	23.3376	19.1483	20.1189	19.3459	0.566751	0.612089	0.663427	0.55414	0.519357	0.702041	0.672389	10	2.24009	0.481113	2.57204	2.18937	Not Significant	Not Significant	0.284534	0.25638
Q9BVC6	TMEM109	23.867	23.5045	23.4923	23.0984	23.7077	23.8288	22.7114	22.4113	23.0838	23.0924	23.5522	23.2679	0.563293	2.7869	2.2491	0.0192216	0.0436616	0.0610995	0.119488	10	2.24009	0.481113	0.122559	0.188179	Not Significant	Not Significant	1.3599	1.71621
P48651	PTDSS1	22.8522	18.5961	23.2164	19.1636	19.1338	19.8118	21.5689	19.9536	19.0492	20.6196	19.0787	19.1343	0.561608	0.603906	0.654672	0.559356	0.52479	0.702041	0.67421	10	2.24009	0.481113	2.59447	2.2077	Not Significant	Not Significant	0.280014	0.252312
Q14498-2	RBM39	22.2218	22.8135	22.4785	22.6749	22.5214	22.2497	22.741	22.1168	22.3055	22.416	22.6966	19.3188	0.560842	1.03875	1.08435	0.323385	0.299108	0.491626	0.470467	10	2.24009	0.481113	0.874539	0.802537	Not Significant	Not Significant	0.524172	0.49028
P26599-2	PTBP1	23.0597	23.5404	23.5754	22.9652	23.5754	23.2535	24.4738	22.5602	24.002	23.1799	23.3778	19.0262	0.558294	0.694349	0.7477	0.503275	0.468764	0.6566	0.62607	10	2.24009	0.481113	1.93951	1.6726	Not Significant	Not Significant	0.329046	0.298195
Q9UKD2	MRTO4	20.2803	21.1486	20.596	20.1601	19.3455	20.1116	21.0366	19.1654	19.5602	19.4932	19.4336	19.6193	0.555659	1.52553	1.49719	0.158111	0.15968	0.301247	0.312582	10	2.24009	0.481113	0.398013	0.413221	Not Significant	Not Significant	0.796751	0.801037
P08648	ITGA5	24.1174	23.2125	23.3645	23.8576	23.8576	23.2961	23.2961	23.0282	24.002	23.9933	24.2317	19.8214	0.555488	0.802534	0.856356	0.4409	0.408253	0.597995	0.565321	10	2.24009	0.481113	1.43729	1.2623	Not Significant	Not Significant	0.38907	0.35566
P04732	MT1E	19.7376	25.48	25.2961	25.4488	26.3844	25.4234	24.0609	23.9933	24.48	23.976	23.8093	24.1332	0.552967	0.555433	0.603661	0.590806	0.557091	0.725758	0.700953	10	2.24009	0.481113	2.97341	2.51729	Not Significant	Not Significant	0.254074	0.228555
Q9H0U4	RAB1B	22.9945	22.9782	23.1457	22.6965	22.9136	23.3645	22.7638	22.8582	19.2453	22.8729	23.6431	23.4425	0.544534	0.815599	0.868036	0.433726	0.402073	0.591736	0.559303	10	2.24009	0.481113	1.33727	1.18058	Not Significant	Not Significant	0.395695	0.362784
Q96D46	NMD3	18.9392	21.7366	21.026	19.8769	21.3568	18.9535	19.6628	18.6393	22.154	19.6723	19.2502	19.2841	0.537685	0.759396	0.811582	0.46514	0.432531	0.616411	0.587506	10	2.24009	0.481113	1.50397	1.31678	Not Significant	Not Significant	0.363983	0.332416
Q9P2E9	RRBP1	23.5045	23.4041	23.391	23.9495	23.7389	23.8385	24.6431	21.7058	22.9625	22.9736	23.3645	23.0417	0.522534	1.31838	1.31587	0.216774	0.212332	0.38413	0.381333	10	2.24009	0.481113	0.47127	0.473072	Not Significant	Not Significant	0.672985	0.663992
Q92499-2	DDX1	22.8245	22.9722	23.1058	23.0045	22.1425	21.1207	24.4298	19.3845	22.7837	22.251	23.3101	19.9109	0.516693	0.596933	0.645131	0.563822	0.530749	0.705351	0.677163	10	2.24009	0.481113	2.24768	1.92438	Not Significant	Not Significant	0.275111	0.248858
A0A0D9SF53	DDX3X	23.2821	23.7182	23.8093	18.6579	24.0772	23.7286	24.1015	22.8928	24.48	23.5404	18.9098	20.253	0.515969	0.411111	0.449732	0.689663	0.660764	0.793456	0.77466	10	2.24009	0.481113	4.72554	3.94876	Not Significant	Not Significant	0.179954	0.161363
Q15388	TOMM20	23.9495	23.391	23.7796	23.976	24.239	23.895	21.7572	23.1394	23.9043	23.8764	23.5983	23.9316	0.50382	1.38748	1.36081	0.195434	0.198102	0.354464	0.363581	10	2.24009	0.481113	0.395563	0.41122	Not Significant	Not Significant	0.70311	0.709
M0QZM1	HNRNPM	22.4823	18.9959	22.8385	20.0153	19.1755	19.7399	24.0443	19.7523	18.6649	19.0919	19.2789	19.4041	0.501812	0.470625	0.512639	0.648006	0.617329	0.766503	0.745468	10	2.24009	0.481113	3.41078	2.87462	Not Significant	Not Significant	0.209484	0.188421
Q9UQ35	SRRM2	19.8429	23.2317	23.632	22.58	22.8303	22.6579	18.4702	18.9901	23.8576	23.2961	23.3511	23.8385	0.495219	0.424346	0.463403	0.680298	0.651208	0.788304	0.767944	10	2.24009	0.481113	4.08579	3.42609	Not Significant	Not Significant	0.186281	0.167301
P28300	LOX	22.4114	22.1129	22.4366	22.7147	22.4998	22.4613	22.3957	21.4917	22.5117	22.8722	22.9659	19.4402	0.49321	0.895861	0.937153	0.391382	0.366804	0.55356	0.530584	10	2.24009	0.481113	0.909292	0.830929	Not Significant	Not Significant	0.435566	0.407399
P21796	VDAC1	25.5783	26.2874	26.2607	25.867	26.2426	25.9912	25.1174	25.275	26.5898	25.065	25.6918	25.558	0.488375	1.8935	1.68808	0.0875552	0.11669	0.197513	0.246224	10	2.24009	0.481113	0.19957	0.251096	Not Significant	Not Significant	0.932968	1.05772
O00170	AIP	22.1382	22.5596	22.3641	22.8151	22.6903	22.3969	20.4914	22.5738	23.6096	22.8029	23.2535	19.3247	0.484708	0.688525	0.735556	0.506781	0.47586	0.660242	0.633339	10	2.24009	0.481113	1.48677	1.30272	Not Significant	Not Significant	0.32252	0.29518
Q9H1I8-3	ASCC2	19.4582	20.1277	20.7185	20.0607	20.0298	20.1814	19.9187	20.6134	19.7182	18.7644	19.1985	19.4855	0.479604	1.56384	1.47177	0.14892	0.166324	0.287581	0.318606	10	2.24009	0.481113	0.282164	0.318574	Not Significant	Not Significant	0.779046	0.827046
P53801	PTTG1IP	18.1328	22.5126	20.5497	19.4538	23.1501	18.9302	20.1055	21.9854	18.6234	19.738	20.2349	19.172	0.478351	0.505344	0.548206	0.624268	0.593408	0.748574	0.726062	10	2.24009	0.481113	2.68806	2.28416	Not Significant	Not Significant	0.226646	0.204629
Q9Y570-2	PPME1	19.6729	21.1554	19.3525	21.6262	19.3459	21.1092	20.4117	19.4866	22.8931	19.1269	19.1946	18.3029	0.474372	0.606574	0.652201	0.557653	0.52633	0.702041	0.67525	10	2.24009	0.481113	1.83481	1.58707	Not Significant	Not Significant	0.278742	0.253636
P0C7P4	UQCRFS1P1	22.2372	22.9747	23.6757	22.909	23.3239	22.6506	21.8788	23.3645	23.9672	23.0393	23.4923	19.2637	0.460872	0.625224	0.669924	0.545826	0.515346	0.69544	0.669515	10	2.24009	0.481113	1.63009	1.41981	Not Significant	Not Significant	0.287901	0.262946
A0A140T9S9	HLA-B	22.1674	22.7822	22.2134	22.2464	22.5055	22.9783	22.4219	22.3161	23.0402	22.1914	23.0997	19.0689	0.459167	0.733447	0.776635	0.480127	0.452122	0.631584	0.606985	10	2.24009	0.481113	1.17578	1.04864	Not Significant	Not Significant	0.344745	0.318644
P14868	DARS1	23.7286	23.9933	23.632	24.4738	24.0772	24.1565	22.9532	23.5404	24.0526	23.632	23.3376	23.7995	0.457731	2.3017	1.84336	0.0441262	0.0896139	0.114333	0.201196	10	2.24009	0.481113	0.118643	0.18498	Not Significant	Not Significant	1.04762	1.3553
P11233	RALA	19.2186	19.5345	19.8806	19.108	19.8631	19.9929	19.0628	18.7478	18.6276	19.9305	19.4537	19.0853	0.448323	1.80932	1.58993	0.100514	0.137334	0.213246	0.278583	10	2.24009	0.481113	0.184193	0.238533	Not Significant	Not Significant	0.862222	0.997775
P52597	HNRNPF	24.8142	24.3645	24.895	24.7645	24.8142	24.417	24.5926	23.867	24.3975	24.0609	24.1015	24.3645	0.447562	3.13197	2.08601	0.0106547	0.0585457	0.0400634	0.149932	10	2.24009	0.481113	0.061262	0.1381	Not Significant	Not Significant	1.23251	1.97246
O95197-2	RTN3	22.6803	22.8672	22.745	23.3239	23.2486	22.9024	22.2044	23.3101	23.5285	23.2679	23.6096	19.1659	0.446823	0.630027	0.673397	0.542804	0.51321	0.692543	0.669515	10	2.24009	0.481113	1.50895	1.32084	Not Significant	Not Significant	0.289705	0.265357
P07996	THBS1	23.0156	23.1257	23.3511	23.48	23.5285	23.6649	22.3775	22.2481	23.2679	23.0377	23.4298	23.1712	0.438925	1.95454	1.65249	0.0791507	0.123837	0.183495	0.257414	10	2.24009	0.481113	0.151292	0.211653	Not Significant	Not Significant	0.907149	1.10155
Q53GQ0	HSD17B12	24.5225	23.5522	23.4298	23.3645	23.1574	23.7182	22.1976	23.6865	22.2435	23.7594	23.9043	23.3239	0.438248	1.18207	1.16444	0.264524	0.266442	0.435881	0.433906	10	2.24009	0.481113	0.41236	0.424943	Not Significant	Not Significant	0.574398	0.577535
P11021	HSPA5	25.989	26.6595	26.4908	26.8858	26.8019	26.604	26.346	25.8336	26.3273	26.0629	26.1055	26.1757	0.429975	2.84292	1.96178	0.0174609	0.0729345	0.0573753	0.172986	10	2.24009	0.481113	0.0686246	0.144115	Not Significant	Not Significant	1.13707	1.75793
Q86XR7-2	TICAM2	22.6213	19.0772	19.6246	20.2009	19.8159	20.5979	19.203	20.1953	22.0488	18.5236	19.1602	20.2434	0.427292	0.596002	0.637485	0.56442	0.535552	0.705351	0.68235	10	2.24009	0.481113	1.54197	1.34782	Not Significant	Not Significant	0.271198	0.248398
Q6DD88	ATL3	22.8365	19.9474	22.2031	22.8616	22.7832	18.7448	22.1719	22.5707	19.7231	23.0405	20.4056	18.9112	0.425628	0.425646	0.462676	0.679381	0.651714	0.788304	0.767944	10	2.24009	0.481113	2.99974	2.5388	Not Significant	Not Significant	0.185943	0.167887
P62633-2	CNBP	24.3307	27.2353	27.3745	26.8142	27.4707	27.3745	25.8142	26.3049	27.0084	25.9293	26.3926	26.6181	0.422095	0.799428	0.832437	0.442617	0.421108	0.598568	0.577362	10	2.24009	0.481113	0.836337	0.771327	Not Significant	Not Significant	0.375607	0.353972
Q07021	C1QBP	20.8346	19.9133	19.7967	18.7568	19.5852	19.5503	19.5212	19.4095	19.4993	19.7723	18.8477	18.9648	0.403691	1.30045	1.22795	0.222617	0.242554	0.390295	0.409827	10	2.24009	0.481113	0.289089	0.324231	Not Significant	Not Significant	0.615191	0.652442
Q6Y7W6-3	GIGYF2	19.937	21.6994	22.2088	22.5479	22.2533	22.3151	21.9713	22.7577	22.6418	22.383	19.0048	19.7879	0.4025	0.524247	0.563096	0.611528	0.583537	0.740398	0.719696	10	2.24009	0.481113	1.7684	1.53281	Not Significant	Not Significant	0.233931	0.213583
O43396	TXNL1	25.0359	26.3222	26.0691	26.1681	26.1681	26.1075	24.0105	25.7995	26.3595	25.2856	25.867	26.143	0.400945	1.01207	1.01006	0.335364	0.332019	0.503591	0.499378	10	2.24009	0.481113	0.470833	0.472714	Not Significant	Not Significant	0.478837	0.474483
P04792	HSPB1	25.2058	25.9716	26.0914	26.4892	26.4769	26.2909	25.3101	25.3844	25.7895	25.9803	26.0995	25.6622	0.383299	1.63721	1.4078	0.132627	0.184076	0.263828	0.346078	10	2.24009	0.481113	0.164432	0.222388	Not Significant	Not Significant	0.735002	0.877367
Q9NXH8	TOR4A	18.9166	19.7456	19.2449	19.3582	19.2639	20.4888	20.1848	18.5437	18.2376	19.3666	19.1783	19.2501	0.376142	1.05071	1.02734	0.31812	0.324133	0.486382	0.494758	10	2.24009	0.481113	0.384468	0.402155	Not Significant	Not Significant	0.489276	0.497408
P28838-2	LAP3	19.582	20.1226	19.5759	19.0961	19.6643	19.5513	19.4587	19.0384	18.9633	18.3083	19.6112	19.981	0.371929	1.35713	1.2349	0.20458	0.24005	0.366027	0.407566	10	2.24009	0.481113	0.225319	0.272133	Not Significant	Not Significant	0.619698	0.689138
P05141	SLC25A5	26.3494	26.5696	26.3239	26.5754	26.3844	26.3662	25.8504	25.7945	26.3118	25.8811	26.452	26.0995	0.363276	3.03639	1.79313	0.0125395	0.097681	0.0449577	0.215131	10	2.24009	0.481113	0.0429416	0.123132	Not Significant	Not Significant	1.01019	1.90172
P09382	LGALS1	28.7292	27.7064	28.3536	28.1263	28.0762	28.1795	27.6595	27.7833	28.4668	27.6663	27.8324	27.6389	0.353996	1.87636	1.46448	0.0900616	0.168269	0.20015	0.321589	10	2.24009	0.481113	0.106779	0.175287	Not Significant	Not Significant	0.773995	1.04546
Q92575	UBXN4	21.8523	19.2807	21.5535	18.9079	20.9523	20.2179	19.7992	19.3183	22.053	18.961	21.1317	19.3989	0.350409	0.502238	0.536217	0.626374	0.601418	0.748574	0.732954	10	2.24009	0.481113	1.46033	1.28112	Not Significant	Not Significant	0.220823	0.203166
P31939-2	ATIC	20.4851	19.3444	18.7401	20.8679	19.6155	20.4504	20.1661	19.7578	19.0793	17.7471	20.7808	19.8836	0.34811	0.641501	0.670029	0.535623	0.515281	0.686221	0.669515	10	2.24009	0.481113	0.883404	0.809779	Not Significant	Not Significant	0.287956	0.271141
O75369-2	FLNB	22.5565	22.8303	23.6757	23.2961	23.2821	22.8976	22.8281	23.391	23.7182	23.2016	19.6847	23.7492	0.327607	0.502268	0.533611	0.626354	0.603166	0.748574	0.734117	10	2.24009	0.481113	1.27632	1.13078	Not Significant	Not Significant	0.219563	0.20318
Q6P179-2	ERAP2	19.5137	21.0669	19.6879	18.2799	21.7861	20.1071	19.1711	20.5452	19.5546	19.9768	20.3142	18.9706	0.318159	0.562934	0.590482	0.585879	0.565611	0.722396	0.707014	10	2.24009	0.481113	0.958285	0.870957	Not Significant	Not Significant	0.247482	0.232192
Q02978-2	SLC25A11	23.5285	23.173	23.48	23.4923	24.0275	23.1822	22.5664	22.9629	23.3376	23.2497	23.6649	23.25	0.308658	1.55748	1.24527	0.150413	0.236345	0.289257	0.40485	10	2.24009	0.481113	0.117823	0.18431	Not Significant	Not Significant	0.626454	0.822713
P06730-2	EIF4E	23.0182	22.9024	23.1251	23.3778	23.2034	22.7326	22.8782	22.2398	23.1648	22.9317	22.3984	22.9033	0.307225	1.78525	1.32769	0.104532	0.208511	0.217774	0.377441	10	2.24009	0.481113	0.0888458	0.160636	Not Significant	Not Significant	0.680872	0.980752
Q9NZM1-3	MYOF	22.2258	22.2493	22.4409	19.0202	22.4184	22.0341	20.5053	21.4067	22.0102	21.2912	23.1461	20.2665	0.293789	0.423459	0.451932	0.680924	0.659222	0.788304	0.773833	10	2.24009	0.481113	1.44401	1.26779	Not Significant	Not Significant	0.180968	0.166901
Q8TB03	CXorf38	23.5983	23.8576	24.3712	24.4041	24.3444	24.141	19.153	24.0772	24.9803	24.4551	25.4008	24.9043	0.290963	0.302219	0.328063	0.768677	0.748408	0.85051	0.838108	10	2.24009	0.481113	2.78068	2.35983	Not Significant	Not Significant	0.125862	0.114256
P13674	P4HA1	20.0825	19.6795	19.9935	21.1204	21.147	20.8618	18.8498	21.6406	19.4916	22.3324	19.4526	19.4319	0.280948	0.441796	0.468418	0.668037	0.647718	0.78022	0.766162	10	2.24009	0.481113	1.21319	1.07921	Not Significant	Not Significant	0.188614	0.175199
O14787-2	TNPO2	19.7862	20.3731	19.3064	18.6273	19.8251	19.7234	19.2636	17.6966	18.7473	20.1228	19.9065	20.26	0.274154	0.585913	0.600805	0.57092	0.558932	0.710769	0.701509	10	2.24009	0.481113	0.656814	0.624658	Not Significant	Not Significant	0.252641	0.243425
P01111	NRAS	20.0465	21.8405	21.2907	21.7628	21.9428	21.5886	21.1252	22.2809	22.5628	22.5489	19.1723	19.1407	0.27354	0.378375	0.404929	0.71306	0.692517	0.8124	0.79989	10	2.24009	0.481113	1.5679	1.369	Not Significant	Not Significant	0.15957	0.146874
Q9NZ01	TECR	23.5983	23.9406	23.5404	24.0443	24.1015	23.8764	23.3239	23.3645	23.6649	23.7695	23.8764	23.4676	0.272425	2.05991	1.30409	0.0663976	0.216193	0.159886	0.384575	10	2.24009	0.481113	0.0524713	0.130918	Not Significant	Not Significant	0.665158	1.17785
Q7L5D6	GET4	19.1532	19.4933	23.1656	19.6992	21.1182	18.8607	20.2153	19.6236	19.2512	23.1292	19.283	18.3696	0.269729	0.284461	0.308608	0.781861	0.762809	0.855883	0.849264	10	2.24009	0.481113	2.69731	2.29172	Not Significant	Not Significant	0.117584	0.106871
P35606-2	COPB2	26.1253	26.3187	26.2021	26.2335	26.1908	25.867	25.4614	25.6486	26.0711	26.2571	26.1661	25.7338	0.26658	1.83884	1.23596	0.0957809	0.239667	0.20721	0.407566	10	2.24009	0.481113	0.0630505	0.139561	Not Significant	Not Significant	0.620391	1.01872
Q14847	LASP1	24.4738	25.3811	25.4105	25.2426	25.217	24.9628	23.48	24.632	25.5014	24.848	25.3066	25.3204	0.266559	0.792068	0.763535	0.446703	0.459609	0.601938	0.616142	10	2.24009	0.481113	0.339768	0.365636	Not Significant	Not Significant	0.337612	0.349981
Q15125	EBP	23.0962	23.4425	22.4337	23.654	23.4551	23.5285	24.002	23.5983	23.9043	23.417	23.4425	19.6504	0.265946	0.378927	0.404727	0.712663	0.692662	0.8124	0.79989	10	2.24009	0.481113	1.47773	1.29534	Not Significant	Not Significant	0.159479	0.147116
Q9UJU6-2	DBNL	20.3689	20.1182	20.7409	19.5736	20.7389	20.4861	20.468	19.121	21.773	20.1725	19.4327	19.4642	0.265848	0.608755	0.617816	0.556262	0.54802	0.702041	0.695905	10	2.24009	0.481113	0.572141	0.555482	Not Significant	Not Significant	0.261204	0.254721
P62820	RAB1A	24.6153	23.4425	24.0359	24.1174	24.6486	23.9847	23.6757	23.3511	24.3307	23.9134	23.9316	24.0691	0.262123	1.14561	0.976053	0.278633	0.347935	0.447457	0.514121	10	2.24009	0.481113	0.157057	0.216363	Not Significant	Not Significant	0.458502	0.554968
P04843	RPN1	23.5638	24.3778	23.7796	24.8717	24.2821	24.141	24.0854	24.0359	24.3578	23.7492	23.654	23.5754	0.259714	1.15405	0.976571	0.275315	0.347688	0.44508	0.514121	10	2.24009	0.481113	0.151937	0.212181	Not Significant	Not Significant	0.45881	0.56017
O75947-2	ATP5PD	21.02	21.253	21.4061	22.2936	22.7407	21.3522	21.8441	21.3471	22.9256	22.1412	20.5139	19.7593	0.255722	0.470745	0.491736	0.647923	0.631606	0.766503	0.753356	10	2.24009	0.481113	0.88529	0.811321	Not Significant	Not Significant	0.199554	0.188476
P35659-2	DEK	21.517	22.147	22.9055	22.1795	21.8991	22.8042	23.895	22.8707	23.5869	22.3391	19.6517	19.596	0.252148	0.311253	0.335299	0.762	0.743076	0.845144	0.834211	10	2.24009	0.481113	1.96881	1.69654	Not Significant	Not Significant	0.128967	0.118045
P13647	KRT5	24.6375	19.1392	19.0262	19.6729	23.5404	24.5522	19.7651	23.9134	24.6209	19.0009	18.5393	23.236	0.248821	0.15785	0.173389	0.877717	0.86518	0.920508	0.913575	10	2.24009	0.481113	7.45427	6.17809	Not Significant	Not Significant	0.0628933	0.0566456
O75676-2	RPS6KA4	19.9727	20.3809	18.7928	19.6628	19.4031	19.1426	19.0751	18.7189	18.0133	20.0143	19.8942	20.1839	0.242526	0.575435	0.580621	0.577715	0.572031	0.716336	0.713112	10	2.24009	0.481113	0.532898	0.523421	Not Significant	Not Significant	0.24258	0.238286
Q92734-2	TFG	19.4972	18.6607	19.1658	19.0902	19.5349	19.2703	18.9785	19.3256	18.7631	19.3114	18.9368	18.4778	0.23764	1.27717	0.989866	0.230399	0.341405	0.398354	0.508125	10	2.24009	0.481113	0.103864	0.172905	Not Significant	Not Significant	0.46673	0.637519
Q7KZF4	SND1	19.714	23.6865	22.7882	23.2051	22.4823	22.5056	24.6757	22.9769	23.2048	19.5186	19.1344	23.4676	0.233951	0.214718	0.234039	0.834302	0.818824	0.892173	0.882764	10	2.24009	0.481113	3.5615	2.99775	Not Significant	Not Significant	0.0868096	0.0786765
Q9HB19	PLEKHA2	22.9264	22.4844	23.1826	23.4676	23.2397	22.7236	22.7777	23.391	23.9406	23.4923	19.5935	23.48	0.224885	0.334891	0.356575	0.744626	0.727481	0.832865	0.825669	10	2.24009	0.481113	1.35281	1.19328	Not Significant	Not Significant	0.138178	0.128062
P60468	SEC61B	24.8336	24.5754	24.9584	25.0691	25.2426	25.3239	24.417	24.8811	24.8623	24.5812	25.4298	24.4923	0.223223	1.18114	0.922674	0.264877	0.374007	0.435881	0.534709	10	2.24009	0.481113	0.107151	0.175591	Not Significant	Not Significant	0.42712	0.576956
P23634-2	ATP2B4	22.784	22.5138	22.5126	22.5209	22.6851	22.4849	18.8703	22.6676	23.1973	23.1862	23.1995	23.053	0.221237	0.313765	0.335234	0.760147	0.743125	0.8441	0.834211	10	2.24009	0.481113	1.49151	1.30659	Not Significant	Not Significant	0.128938	0.119103
P16152	CBR1	25.3545	26.3135	25.8433	26.4551	26.1273	26.3629	24.2244	25.5105	26.7895	25.9383	26.4551	26.2874	0.20856	0.507627	0.509963	0.622722	0.619148	0.748076	0.746691	10	2.24009	0.481113	0.506402	0.501774	Not Significant	Not Significant	0.208206	0.205706
O00264	PGRMC1	19.3331	23.0485	22.8837	22.9739	22.709	22.6157	22.7253	23.2679	23.2821	23.4425	19.5793	20.0266	0.206697	0.221986	0.240659	0.828792	0.813803	0.887519	0.88043	10	2.24009	0.481113	2.60099	2.21302	Not Significant	Not Significant	0.0894806	0.0815542
Q9NR12	PDLIM7	24.391	24.7543	25.6209	25.0062	24.9716	25.1681	23.5522	24.5225	25.4362	24.6971	25.065	25.417	0.203686	0.61019	0.587051	0.555348	0.567841	0.702041	0.708843	10	2.24009	0.481113	0.334283	0.361155	Not Significant	Not Significant	0.245774	0.255435
Q13045-2	FLII	19.6274	20.6991	21.4837	20.333	20.3232	20.9742	21.9496	19.3268	20.0515	20.6711	20.7108	19.5096	0.203519	0.432183	0.443564	0.674779	0.665097	0.784134	0.778704	10	2.24009	0.481113	0.665266	0.631564	Not Significant	Not Significant	0.177115	0.170838
P53396-2	ACLY	19.2824	20.4566	22.6648	23.3239	22.3083	19.2712	19.754	22.4253	19.5073	22.6091	22.8554	18.9451	0.20185	0.195753	0.213003	0.848724	0.834831	0.903418	0.892739	10	2.24009	0.481113	3.18979	2.69407	Not Significant	Not Significant	0.0784012	0.0712334
O15173-2	PGRMC2	19.5137	19.7294	19.2474	20.6372	19.4227	19.4712	19.2686	19.2756	19.0144	19.8104	19.2361	20.2363	0.196696	0.712487	0.649844	0.492452	0.527801	0.64521	0.675264	10	2.24009	0.481113	0.228643	0.274848	Not Significant	Not Significant	0.27753	0.307636
P15151-2	PVR	22.7175	22.9218	21.8056	23.008	22.4458	22.9843	22.5443	22.9957	23.2961	19.7962	23.191	22.8802	0.196607	0.34273	0.360036	0.738897	0.724956	0.827457	0.823814	10	2.24009	0.481113	0.987228	0.894602	Not Significant	Not Significant	0.139688	0.131416
contam_sp|P13645|K1C10_HUMAN Keratin, type I cytoskeletal 10 OS=Homo sapiens GN=KRT10 PE=1 SV=6	contam_sp|P13645|K1C10_HUMAN Keratin, type I cytoskeletal 10 OS=Homo sapiens GN=KRT10 PE=1 SV=6	28.6424	23.9672	25.2821	25.3745	25.8361	27.7517	24.5812	25.7441	26.7771	25.5754	26.1795	26.8264	0.195055	0.248012	0.266751	0.809143	0.794102	0.876414	0.86871	10	2.24009	0.481113	1.85562	1.60406	Not Significant	Not Significant	0.100124	0.0919746
P49585	PCYT1A	19.6686	22.4946	22.7013	22.127	21.9727	22.3537	19.1073	22.9393	23.0821	22.8813	23.3101	18.8656	0.188714	0.19387	0.210534	0.850159	0.836715	0.903905	0.89372	10	2.24009	0.481113	2.84256	2.41038	Not Significant	Not Significant	0.0774224	0.0704997
P39656-2	DDOST	25.0609	25.3811	25.0894	25.7645	25.5983	25.5463	24.945	24.9716	25.654	25.3031	25.3135	25.1253	0.187967	1.18452	0.841265	0.263596	0.416333	0.435881	0.573077	10	2.24009	0.481113	0.0755441	0.149768	Not Significant	Not Significant	0.380559	0.579061
P26006	ITGA3	24.4923	24.002	23.8858	24.6209	24.7024	24.2607	23.48	23.7182	24.4105	24.2021	24.7695	24.2679	0.185965	0.789962	0.68075	0.447877	0.508703	0.601938	0.66556	10	2.24009	0.481113	0.166254	0.223877	Not Significant	Not Significant	0.293535	0.348841
P53621	COPA	26.726	27.2714	26.8741	27.0296	26.9316	26.5898	26.4409	26.632	26.9203	26.8741	27.0296	26.4282	0.182887	1.27912	0.852236	0.229739	0.410449	0.397957	0.56582	10	2.24009	0.481113	0.0613288	0.138155	Not Significant	Not Significant	0.386741	0.638765
O15446-2	POLR1G	19.3568	19.6982	19.1335	19.5535	20.9322	19.3606	19.234	19.8251	20.2132	18.787	19.6096	19.2711	0.182466	0.546336	0.525685	0.596813	0.608499	0.7283	0.737033	10	2.24009	0.481113	0.334631	0.361439	Not Significant	Not Significant	0.21574	0.224162
A6NHY2	ANKDD1B	20.0163	19.5927	19.157	19.6839	19.2716	20.0442	19.3252	19.9281	19.469	19.2564	18.909	19.8064	0.178594	0.832986	0.690457	0.424301	0.50279	0.582312	0.659689	10	2.24009	0.481113	0.137905	0.200717	Not Significant	Not Significant	0.298613	0.372326
Q00325-2	SLC25A3	26.7771	27.0084	27.0505	27.1214	27.019	27.0084	26.2643	26.5255	27.0296	26.7645	27.2262	27.1115	0.177206	1.11338	0.792127	0.291592	0.443369	0.458712	0.597837	10	2.24009	0.481113	0.0759967	0.150138	Not Significant	Not Significant	0.353235	0.535224
O00299	CLIC1	20.1756	19.7599	19.375	20.8855	18.2277	18.741	18.9904	20.0933	20.1729	18.8054	19.0378	19.0206	0.17405	0.373606	0.382864	0.716496	0.708386	0.8142	0.810962	10	2.24009	0.481113	0.651094	0.619985	Not Significant	Not Significant	0.14973	0.144786
P17655	CAPN2	19.5179	24.4488	24.4551	24.6096	24.2821	24.1095	24.1795	23.6649	24.6595	24.4488	23.9043	19.5378	0.171376	0.151497	0.165304	0.882597	0.871404	0.924577	0.919097	10	2.24009	0.481113	3.83897	3.22444	Not Significant	Not Significant	0.0597807	0.0542377
P16615-2	ATP2A2	20.5051	23.0753	22.6965	22.9616	23.1553	22.8257	22.7089	23.0988	23.2076	23.2359	23.2096	18.7499	0.168121	0.200955	0.216832	0.844762	0.831911	0.900236	0.892058	10	2.24009	0.481113	2.09973	1.8035	Not Significant	Not Significant	0.0799229	0.0732657
Q00059	TFAM	19.4942	18.4644	22.9911	19.801	19.003	20.0711	22.7968	19.7537	18.9184	18.6469	18.6298	20.0836	0.16591	0.181262	0.196373	0.859783	0.847541	0.909954	0.901121	10	2.24009	0.481113	2.51336	2.14144	Not Significant	Not Significant	0.0718392	0.065611
P31943	HNRNPH1	21.9641	23.0624	23.0841	22.977	22.2762	23.0726	23.5869	23.1535	23.1011	22.8835	22.8528	19.921	0.156268	0.269895	0.28378	0.792729	0.781322	0.862675	0.859361	10	2.24009	0.481113	1.00571	0.909702	Not Significant	Not Significant	0.10717	0.100875
Q9Y6N5	SQOR	21.9121	22.612	22.9719	22.5097	22.2206	22.3441	22.8834	22.4116	22.7129	23.0819	22.6721	19.9158	0.148785	0.295464	0.305933	0.773683	0.764797	0.852296	0.849264	10	2.24009	0.481113	0.760728	0.709555	Not Significant	Not Significant	0.116454	0.111437
P35232	PHB1	24.2961	24.6595	24.2821	24.8528	24.7796	24.604	24.417	24.5105	25.1095	24.5165	24.3307	23.7182	0.145274	0.702537	0.572975	0.498371	0.577036	0.651121	0.716454	10	2.24009	0.481113	0.12828	0.192853	Not Significant	Not Significant	0.238797	0.302447
P45974-2	USP5	19.3551	21.7052	22.2714	22.3058	21.35	22.0592	22.2254	22.2724	22.6978	22.7748	19.4272	18.8266	0.137082	0.161003	0.173869	0.875298	0.864811	0.920508	0.913575	10	2.24009	0.481113	2.17479	1.86483	Not Significant	Not Significant	0.0630789	0.0578443
O95881	TXNDC12	23.6209	24.4234	24.8093	24.7077	24.5404	24.558	23.5983	24.1095	24.7492	24.5345	24.7492	24.1015	0.136253	0.537261	0.476119	0.602836	0.642375	0.734682	0.762769	10	2.24009	0.481113	0.19295	0.245687	Not Significant	Not Significant	0.192211	0.219801
Q16790	CA9	24.7024	24.1795	24.3031	24.5983	24.6811	24.4676	23.9495	23.7695	24.3511	24.5404	25.0567	24.4676	0.132873	0.645313	0.525278	0.53325	0.608774	0.685078	0.737033	10	2.24009	0.481113	0.12719	0.191963	Not Significant	Not Significant	0.215544	0.273069
O75352-2	MPDU1	24.6153	23.9672	24.417	23.895	24.3511	23.6096	23.2961	23.867	23.5869	24.6971	24.417	24.2096	0.13025	0.491732	0.442426	0.633524	0.665897	0.755167	0.778704	10	2.24009	0.481113	0.210486	0.260014	Not Significant	Not Significant	0.176593	0.198237
P21291	CSRP1	23.1347	24.2891	24.4738	24.7024	24.6649	24.217	23.1191	24.0772	25.1214	23.9225	24.3101	24.1642	0.127895	0.361414	0.352475	0.725309	0.730477	0.818184	0.826798	10	2.24009	0.481113	0.375679	0.394975	Not Significant	Not Significant	0.136394	0.139477
P32321-2	DCTD	19.8519	19.8459	20.0505	20.2606	19.0392	19.7807	19.2739	19.5742	20.3639	18.979	19.7076	20.1847	0.124275	0.453853	0.412862	0.659625	0.686848	0.774306	0.797158	10	2.24009	0.481113	0.224937	0.271821	Not Significant	Not Significant	0.163139	0.180703
Q96AE4-2	FUBP1	18.4921	18.3645	22.4322	18.9392	19.8146	19.4827	19.7898	18.7766	19.1713	19.8815	19.8695	19.3162	0.120062	0.187538	0.198946	0.85499	0.845571	0.906956	0.901098	10	2.24009	0.481113	1.22958	1.0926	Not Significant	Not Significant	0.0728499	0.0680391
Q9NV70-2	EXOC1	19.9165	18.6049	19.3589	19.2545	19.2073	20.2089	18.8666	19.921	19.9028	19.1245	18.5612	19.4593	0.119257	0.368146	0.351544	0.720438	0.731158	0.815673	0.826798	10	2.24009	0.481113	0.314811	0.345246	Not Significant	Not Significant	0.135989	0.142403
Q9BRP8-2	PYM1	19.4739	19.133	19.718	19.1671	19.0694	19.483	18.9626	19.136	18.2082	19.7912	19.6464	19.5845	0.119255	0.454542	0.407637	0.659146	0.69058	0.774306	0.799482	10	2.24009	0.481113	0.206502	0.256759	Not Significant	Not Significant	0.160786	0.181019
P16070-10	CD44	25.2058	25.3844	25.4266	25.5165	25.3545	25.3307	25.3712	24.9134	25.3612	25.4923	25.5315	24.848	0.116837	0.911042	0.564838	0.383709	0.582388	0.548579	0.719237	10	2.24009	0.481113	0.0493403	0.12836	Not Significant	Not Significant	0.234788	0.415998
Q6UWP8-2	SBSN	19.9386	19.4483	19.4574	19.5793	20.3876	18.4765	19.7143	19.1106	19.1461	19.559	19.9876	19.0894	0.113441	0.37593	0.352198	0.714821	0.730679	0.813296	0.826798	10	2.24009	0.481113	0.273177	0.311232	Not Significant	Not Significant	0.136273	0.145803
P02533	KRT14	23.0231	19.4451	20.0891	19.7111	22.6938	23.4041	20.348	23.654	23.1709	22.137	19.6301	18.751	0.112539	0.101819	0.111027	0.920913	0.913395	0.955519	0.951453	10	2.24009	0.481113	3.66498	3.08229	Not Significant	Not Significant	0.0393413	0.0357813
P60866-2	RPS20	28.7927	29.3557	29.5184	29.4394	29.2239	29.2825	30.196	29.1115	28.7325	28.6898	29.2054	29.0296	0.107974	0.437596	0.383936	0.670979	0.707612	0.780699	0.810962	10	2.24009	0.481113	0.182648	0.237271	Not Significant	Not Significant	0.150205	0.173291
Q14315-2	FLNC	19.3846	22.1166	22.704	21.1503	23.1998	22.9543	24.4041	23.3239	23.4676	20.3262	19.7669	19.5916	0.104896	0.0993431	0.108179	0.922829	0.915607	0.955519	0.952301	10	2.24009	0.481113	3.34477	2.82068	Not Significant	Not Significant	0.038291	0.0348787
P61224-2	RAP1B	19.5713	19.2668	19.6881	18.2813	18.1425	19.7811	18.9962	19.501	19.3664	19.2236	18.7307	18.284	0.104874	0.300144	0.291886	0.770214	0.775262	0.850763	0.855204	10	2.24009	0.481113	0.366266	0.387285	Not Significant	Not Significant	0.110552	0.113389
Q8NBS9	TXNDC5	23.8764	25.6757	25.5638	25.3745	24.9716	25.0359	24.7796	24.4488	25.3745	25.0813	25.1565	25.0401	0.102855	0.345357	0.322344	0.736981	0.752632	0.826312	0.840802	10	2.24009	0.481113	0.266094	0.305445	Not Significant	Not Significant	0.123418	0.132544
O00232	PSMD12	19.8757	19.1466	19.3639	19.1862	19.4885	19.1717	18.993	19.0899	19.6926	18.3554	19.586	19.91	0.100923	0.388312	0.347111	0.705923	0.734403	0.808143	0.82937	10	2.24009	0.481113	0.202647	0.25361	Not Significant	Not Significant	0.134066	0.151242
P49755	TMED10	23.6971	23.2221	23.654	23.2961	23.3511	23.0571	23.3101	23.1025	23.0148	23.5165	23.3376	23.417	0.0965214	0.752661	0.466632	0.469001	0.64896	0.620541	0.766651	10	2.24009	0.481113	0.0493366	0.128357	Not Significant	Not Significant	0.187782	0.328826
contam_sp|P55957|BID_HUMAN BH3-interacting domain death agonist OS=Homo sapiens GN=BID PE=1 SV=1	contam_sp|P55957|BID_HUMAN BH3-interacting domain death agonist OS=Homo sapiens GN=BID PE=1 SV=1	20.0771	18.4877	19.6198	19.9112	20.5943	19.7542	19.4542	19.5144	19.8178	20.5694	19.343	19.1682	0.0962107	0.273516	0.266393	0.790023	0.794371	0.861731	0.86871	10	2.24009	0.481113	0.371196	0.391312	Not Significant	Not Significant	0.0999764	0.10236
P05556	ITGB1	25.2961	25.4394	25.1565	25.7695	25.8927	25.3101	25.0854	25.2785	25.4892	25.4583	25.7415	25.2891	0.0870592	0.579736	0.398308	0.57492	0.697263	0.714787	0.803199	10	2.24009	0.481113	0.0676535	0.143322	Not Significant	Not Significant	0.156603	0.240392
P27824-2	CANX	25.0854	24.6757	24.8623	25.2499	24.9672	25.065	24.3645	24.9134	25.4073	24.8997	25.4645	24.3511	0.0841547	0.394977	0.326491	0.701154	0.749568	0.804674	0.838392	10	2.24009	0.481113	0.136187	0.199313	Not Significant	Not Significant	0.125189	0.154187
P62879	GNB2	19.5029	22.2537	21.8838	22.2203	21.7613	20.7433	23.0149	19.5468	22.9321	22.3977	19.6272	20.372	0.0790671	0.0984807	0.106039	0.923497	0.917269	0.955519	0.952301	10	2.24009	0.481113	1.93379	1.66794	Not Significant	Not Significant	0.0375032	0.0345647
Q15185-3	PTGES3	24.7338	24.8093	25.6209	24.9134	24.895	25.1371	24.5105	24.5165	25.3376	24.8528	25.6403	24.8044	0.0745675	0.32635	0.277892	0.750887	0.785734	0.837841	0.863187	10	2.24009	0.481113	0.156622	0.216008	Not Significant	Not Significant	0.104725	0.124426
Q9BSJ8-2	ESYT1	24.7024	24.5345	24.2244	25.2571	24.8717	24.6865	24.019	24.3844	25.0443	24.6703	24.9316	24.7895	0.0728848	0.348077	0.285502	0.734999	0.780033	0.82509	0.858965	10	2.24009	0.481113	0.131536	0.195513	Not Significant	Not Significant	0.107887	0.133713
Q2TAZ0-3	ATG2A	19.2618	18.5193	19.6244	18.9922	19.3372	18.5101	19.114	18.3805	19.5236	19.1766	19.6909	17.9511	0.0680621	0.204945	0.196926	0.841726	0.847118	0.899073	0.901121	10	2.24009	0.481113	0.330869	0.358366	Not Significant	Not Significant	0.0720562	0.074829
H3BU80	MT1E	19.9347	20.804	19.3936	19.8977	18.9569	18.0291	18.755	19.7818	19.6239	19.7449	18.4684	20.2849	0.0595155	0.124206	0.127781	0.903614	0.900397	0.940205	0.939095	10	2.24009	0.481113	0.688809	0.650798	Not Significant	Not Significant	0.0455658	0.0440172
Q99623	PHB2	24.5345	24.8191	24.3712	24.976	24.9316	24.7234	23.9933	24.3645	25.0359	24.5696	25.0854	24.9716	0.055879	0.27545	0.222677	0.788578	0.82746	0.861198	0.891036	10	2.24009	0.481113	0.123461	0.188916	Not Significant	Not Significant	0.0822531	0.103155
P20908-2	COL5A1	19.1904	20.3479	19.2571	18.8269	19.3353	19.8274	19.8471	18.58	18.902	18.9957	20.1134	20.0172	0.0549456	0.158035	0.153512	0.877575	0.880496	0.920508	0.925064	10	2.24009	0.481113	0.362646	0.384327	Not Significant	Not Significant	0.0552725	0.0567157
P52630-4	STAT2	20.3664	19.1574	20.0871	19.4715	18.7402	19.7298	18.8798	19.4921	20.1416	19.5079	19.3357	19.9041	0.0485389	0.159791	0.149983	0.876227	0.883221	0.920508	0.926281	10	2.24009	0.481113	0.276819	0.314207	Not Significant	Not Significant	0.0539306	0.0573833
Q9UNL2-2	SSR3	21.6382	22.2944	22.1823	21.8337	22.1751	22.345	21.8557	22.1031	23.0106	22.6619	23.1569	19.4512	0.0382348	0.0672147	0.0705498	0.947736	0.944896	0.971532	0.970094	10	2.24009	0.481113	0.970758	0.881147	Not Significant	Not Significant	0.0246161	0.0233128
P08240-2	SRPRA	23.08	23.3778	23.2104	23.6865	23.4676	23.6757	22.8905	23.4041	23.6209	23.2336	23.4923	23.6431	0.0356098	0.232903	0.161782	0.820534	0.874118	0.884609	0.92091	10	2.24009	0.481113	0.0701309	0.145346	Not Significant	Not Significant	0.05843	0.0859032
Q96JY6-5	PDLIM2	18.6211	21.9188	19.5764	22.6515	23.3778	22.6847	19.8222	19.7693	23.895	23.2679	19.1901	22.6814	0.0340886	0.0295977	0.0323108	0.97697	0.974745	0.987648	0.986476	10	2.24009	0.481113	3.97947	3.33922	Not Significant	Not Significant	0.0111089	0.0101186
Q9H9B4	SFXN1	19.0421	22.6909	22.5433	22.524	23.3645	22.1195	22.8593	22.9899	23.2526	23.093	20.4945	19.4045	0.0317453	0.0346762	0.0375673	0.97302	0.970638	0.984731	0.983396	10	2.24009	0.481113	2.51429	2.14219	Not Significant	Not Significant	0.0129425	0.0118781
Q8NC51-3	SERBP1	23.9495	23.5522	24.3101	23.9584	24.0105	23.9225	25.1214	23.2821	23.8576	23.4676	24.2679	23.5285	0.0296889	0.100357	0.0934877	0.922045	0.927029	0.955519	0.958103	10	2.24009	0.481113	0.262554	0.302553	Not Significant	Not Significant	0.0329067	0.035248
Q9BRX2	PELO	23.4676	23.654	24.1253	24.0609	24.0691	23.8576	23.7286	23.7796	24.2317	23.8385	24.0443	23.4425	0.0282317	0.18236	0.127628	0.858944	0.900516	0.909954	0.939095	10	2.24009	0.481113	0.0719016	0.146792	Not Significant	Not Significant	0.0455085	0.066035
Q53H96-2	PYCR3	21.7588	22.4942	22.608	23.1433	23.0953	21.3247	20.9377	21.4188	22.9876	23.0856	22.8518	22.9833	0.0265774	0.0545816	0.0562735	0.957547	0.956032	0.974262	0.973931	10	2.24009	0.481113	0.711301	0.669174	Not Significant	Not Significant	0.0195275	0.01884
P21127-10	CDK11B	20.2668	19.8812	19.2172	19.3214	20.5508	19.4902	19.6576	19.972	19.8516	19.2269	19.565	20.3012	0.0255221	0.0957639	0.0863403	0.9256	0.932592	0.956626	0.960632	10	2.24009	0.481113	0.213084	0.262137	Not Significant	Not Significant	0.0303082	0.0335767
P08195-2	SLC3A2	24.3101	24.141	24.0275	24.2317	24.317	23.8858	23.8191	23.8385	24.3578	24.019	24.654	24.1015	0.0205177	0.137669	0.0941447	0.893235	0.926518	0.932553	0.958103	10	2.24009	0.481113	0.0666358	0.14249	Not Significant	Not Significant	0.0331462	0.0490343
Q32MZ4-2	LRRFIP1	19.3657	19.8625	19.1543	19.808	19.3529	18.7795	20.312	19.1217	18.9386	19.1541	19.1041	19.5833	0.0181732	0.0682662	0.0615252	0.946919	0.951934	0.971532	0.972971	10	2.24009	0.481113	0.212604	0.261744	Not Significant	Not Significant	0.0213931	0.023687
Q68CZ2-2	TNS3	19.4768	21.7139	22.1182	22.4405	22.2875	21.2416	19.0915	22.5518	22.5677	23.1208	23.0215	18.8535	0.0119696	0.0128411	0.0139218	0.990007	0.989117	0.995388	0.995292	10	2.24009	0.481113	2.60661	2.21761	Not Significant	Not Significant	0.00475246	0.00436166
P20339-2	RAB5A	19.5797	18.9305	20.5679	19.523	20.1688	20.8776	20.8636	19.8129	20.8767	19.0528	19.2809	19.6889	0.0119335	0.0274284	0.0278201	0.978658	0.978254	0.988273	0.988945	10	2.24009	0.481113	0.567885	0.552004	Not Significant	Not Significant	0.00954833	0.00936917
P13674-2	P4HA1	18.8611	22.3408	22.2351	22.5929	22.423	22.6102	22.7791	23.3645	23.0041	23.4041	19.2361	19.2179	0.0095531	0.00933124	0.0101511	0.992738	0.992064	0.995969	0.995292	10	2.24009	0.481113	3.14436	2.65695	Not Significant	Not Significant	0.00346018	0.00316518
Q969T9-2	WBP2	20.0765	18.6426	19.476	19.5824	18.926	19.832	19.6923	18.83	19.8063	19.7324	19.229	19.2228	0.00380583	0.0139811	0.012694	0.98912	0.990076	0.995388	0.995292	10	2.24009	0.481113	0.222298	0.269664	Not Significant	Not Significant	0.00433125	0.004751
P18669	PGAM1	20.1468	19.1939	19.1418	19.8331	19.0044	19.7074	19.1481	19.7502	19.9007	19.2452	18.91	20.0722	0.000179069	0.000672451	0.000606112	0.999477	0.999526	0.999477	0.999526	10	2.24009	0.481113	0.212737	0.261853	Not Significant	Not Significant	0.000205835	0.000227331
P78371-2	CCT2	20.0941	20.2225	20.2961	19.7594	20.9089	20.7044	19.3648	16.6228	22.5538	21.1256	23.3778	18.9692	-0.00478704	-0.00461611	-0.00502381	0.996408	0.996073	0.997486	0.997151	10	2.24009	0.481113	3.22629	2.72389	Not Significant	Not Significant	0.00170903	0.00156293
P61009	SPCS3	19.7477	19.1221	19.2642	19.644	19.3308	19.423	19.3724	18.9404	20.4659	19.9106	19.0485	18.8233	-0.00488148	-0.0174821	-0.0160028	0.986396	0.98749	0.994661	0.99502	10	2.24009	0.481113	0.233903	0.279145	Not Significant	Not Significant	0.00546728	0.00594875
Q9BUF5	TUBB6	28.4473	28.5682	28.632	29.1115	29.1532	28.7096	28.6898	28.8829	28.5933	28.94	28.9512	28.5969	-0.00538396	-0.0389623	-0.0253943	0.969687	0.98015	0.982432	0.98978	10	2.24009	0.481113	0.0572843	0.13485	Not Significant	Not Significant	0.00870756	0.0133683
Q8IXQ6-2	PARP9	19.4856	23.3101	23.1041	20.4127	19.629	19.2275	22.8406	21.1033	22.4306	19.2472	18.9647	20.6291	-0.00775372	-0.00775332	-0.00842785	0.993966	0.993411	0.99612	0.995564	10	2.24009	0.481113	3.0003	2.53926	Not Significant	Not Significant	0.00287085	0.00262834
Q8NBX0	SCCPDH	18.6393	23.4298	22.9399	22.9385	24.0609	23.8093	22.3172	23.3778	23.5983	24.0275	22.7495	19.8068	-0.00991263	-0.00963937	-0.0104879	0.992499	0.991801	0.995969	0.995292	10	2.24009	0.481113	3.1725	2.67994	Not Significant	Not Significant	0.00357543	0.00327009
Q9HD42	CHMP1A	24.239	25.0567	24.8528	25.2317	25.2058	24.7594	24.6486	24.8191	24.7077	25.1681	25.1449	24.9271	-0.0116518	-0.0663264	-0.0498819	0.948425	0.961021	0.971532	0.97579	10	2.24009	0.481113	0.0925832	0.163689	Not Significant	Not Significant	0.017267	0.0229969
Q07955-2	SRSF1	19.0859	20.6625	22.463	19.5981	19.5282	19.9118	23.2492	19.7137	19.8181	19.3871	20.0299	19.1303	-0.0131523	-0.0165337	-0.0177939	0.987134	0.98609	0.994661	0.994693	10	2.24009	0.481113	1.89838	1.639	Not Significant	Not Significant	0.00608342	0.00562394
Q9H7C9	AAMDC	24.6865	25.1332	24.632	25.772	25.275	25.0233	24.5045	25.4362	25.7389	25.7312	25.0975	24.1332	-0.019914	-0.0620803	-0.0591317	0.951722	0.953802	0.972755	0.973804	10	2.24009	0.481113	0.308697	0.340251	Not Significant	Not Significant	0.0205419	0.0214898
P14209-3	CD99	19.9848	19.7746	19.3492	19.1275	19.1371	19.1255	19.3752	20.166	19.3265	20.7936	18.2626	18.7057	-0.02181	-0.0534022	-0.0535915	0.958463	0.958125	0.974262	0.97499	10	2.24009	0.481113	0.500396	0.496867	Not Significant	Not Significant	0.0185777	0.0184245
O60701-2	UGDH	19.6664	19.1015	19.2683	19.2354	19.3442	19.9258	19.325	19.3186	20.4597	19.0693	19.1003	19.4164	-0.0245816	-0.100315	-0.0877873	0.922077	0.931466	0.955519	0.960541	10	2.24009	0.481113	0.18014	0.235222	Not Significant	Not Significant	0.0308332	0.0352328
O95470	SGPL1	19.3319	20.0963	19.7602	19.265	18.5221	18.9852	18.6862	20.0819	18.6376	19.2975	19.2667	20.142	-0.0251948	-0.0720438	-0.0700753	0.943988	0.945266	0.97021	0.970094	10	2.24009	0.481113	0.366901	0.387803	Not Significant	Not Significant	0.0244461	0.0250337
Q8TDX7	NEK7	20.4112	21.6347	19.6663	20.0989	20.8117	18.9858	19.5748	21.9906	19.481	21.578	19.2415	19.9072	-0.02741	-0.0448973	-0.0474385	0.965073	0.962929	0.97883	0.976655	10	2.24009	0.481113	1.11815	1.00156	Not Significant	Not Significant	0.0164057	0.0154398
Q14192	FHL2	25.6649	26.3049	26.4024	26.4362	26.5255	26.2299	25.7821	26.0084	27.019	26.1681	26.48	26.2714	-0.0275295	-0.127485	-0.106002	0.901084	0.917298	0.938708	0.952301	10	2.24009	0.481113	0.139895	0.202342	Not Significant	Not Significant	0.0374896	0.0452347
P41240	CSK	22.0619	22.1633	22.7451	22.4671	23.1916	22.1011	22.8703	22.8175	23.1943	22.9481	23.1434	19.933	-0.0294094	-0.0539513	-0.0563782	0.958037	0.95595	0.974262	0.973931	10	2.24009	0.481113	0.891434	0.81634	Not Significant	Not Significant	0.0195646	0.0186179
P78527	PRKDC	24.1332	24.0609	24.0359	24.2317	23.9406	24.0609	23.8288	23.9316	24.4362	24.0935	24.3645	24.0443	-0.0392932	-0.372202	-0.200373	0.717509	0.844479	0.814351	0.900973	10	2.24009	0.481113	0.0334348	0.115366	Not Significant	Not Significant	0.0734109	0.144173
P27816-6	MAP4	25.1332	25.1332	25.8599	24.9977	25.7619	25.4707	25.1946	24.9716	25.9134	24.976	25.9606	25.5812	-0.0401134	-0.170467	-0.146877	0.868042	0.885621	0.914509	0.927746	10	2.24009	0.481113	0.166119	0.223767	Not Significant	Not Significant	0.0527522	0.0614591
J3KQL8	APOL2	19.7522	21.5685	19.4948	21.8077	18.7126	19.2717	19.2142	22.2181	20.0798	22.2608	18.5211	18.5557	-0.0404001	-0.0461616	-0.0499138	0.96409	0.960996	0.97883	0.97579	10	2.24009	0.481113	2.29786	1.96538	Not Significant	Not Significant	0.0172783	0.0158823
P33316-2	DUT	22.72	23.3101	23.417	23.895	23.976	23.4425	23.2821	23.6431	24.0526	23.1919	23.6971	23.1443	-0.0417267	-0.177316	-0.15278	0.8628	0.881061	0.911211	0.925064	10	2.24009	0.481113	0.166131	0.223777	Not Significant	Not Significant	0.0549938	0.0640899
P49411	TUFM	24.1015	24.7338	25.0935	25.1795	25.0567	24.7182	24.6264	24.848	25.0233	24.8764	25.1293	24.654	-0.0457341	-0.251703	-0.192708	0.806368	0.850348	0.874432	0.902032	10	2.24009	0.481113	0.0990432	0.168967	Not Significant	Not Significant	0.0704032	0.0934667
P08134	RHOC	18.6709	19.3529	21.1375	22.1498	21.6016	19.6407	21.5207	19.7344	22.2389	19.9995	20.5217	18.8147	-0.0461188	-0.0604758	-0.0649319	0.952968	0.949277	0.972953	0.972404	10	2.24009	0.481113	1.74467	1.51342	Not Significant	Not Significant	0.0226072	0.0209216
Q8NCA5	FAM98A	19.0987	20.6605	19.5276	19.0505	20.5729	19.1453	19.6893	19.8648	19.5278	18.9476	20.4093	19.9295	-0.0521261	-0.143184	-0.140509	0.888989	0.890544	0.929169	0.931298	10	2.24009	0.481113	0.397596	0.41288	Not Significant	Not Significant	0.0503447	0.0511037
P51149	RAB7A	22.9604	23.48	22.9612	23.5404	23.1586	23.4425	23.2535	23.0846	23.2319	23.2821	23.3511	23.654	-0.0523479	-0.39366	-0.250137	0.702095	0.80663	0.804756	0.876772	10	2.24009	0.481113	0.0530489	0.13139	Not Significant	Not Significant	0.0933255	0.153604
P68371	TUBB4B	27.8974	28.5754	28.524	28.8445	28.9031	28.5646	28.7802	28.6865	28.5646	28.7129	28.5898	28.2935	-0.0530825	-0.327793	-0.235574	0.749828	0.817659	0.83767	0.882537	10	2.24009	0.481113	0.0786728	0.152324	Not Significant	Not Significant	0.0874279	0.125039
P48507-2	GCLM	23.2679	24.6811	24.3844	24.4738	24.5869	24.5045	24.2679	24.2607	24.4105	24.7594	24.1871	24.3645	-0.0585803	-0.255308	-0.217769	0.803659	0.831197	0.872518	0.892058	10	2.24009	0.481113	0.157941	0.217086	Not Significant	Not Significant	0.080296	0.094928
Q9UMS0-2	NFU1	20.0092	21.8893	22.7052	20.1636	19.1963	22.255	19.8905	22.682	23.0808	22.3399	19.0026	19.5814	-0.0597592	-0.0637863	-0.0691687	0.950397	0.945973	0.972475	0.970094	10	2.24009	0.481113	2.63314	2.2393	Not Significant	Not Significant	0.0241215	0.0220948
Q56VL3	OCIAD2	23.5638	23.6209	23.8191	23.6649	23.6096	23.7492	23.2679	23.3511	24.5983	23.5165	23.9584	23.6971	-0.060289	-0.294676	-0.239159	0.774268	0.81494	0.852296	0.88063	10	2.24009	0.481113	0.125576	0.190644	Not Significant	Not Significant	0.0888745	0.111109
Q96S59-2	RANBP9	19.2696	21.8717	20.4832	18.7559	19.1129	21.6742	19.383	19.4016	22.5592	20.8207	19.1555	20.2356	-0.064696	-0.0846872	-0.0909366	0.934182	0.929014	0.962269	0.959083	10	2.24009	0.481113	1.75082	1.51844	Not Significant	Not Significant	0.0319776	0.0295687
P62714	PPP2CB	18.7599	19.0232	19.4892	19.2657	18.6321	18.8676	19.779	19.2388	19.1203	18.6234	19.1684	18.5049	-0.0661903	-0.288155	-0.245897	0.779112	0.809837	0.855883	0.879224	10	2.24009	0.481113	0.158291	0.217371	Not Significant	Not Significant	0.0916025	0.1084
O14531	DPYSL4	21.6677	22.2107	22.8193	22.2609	22.7369	21.8224	22.3839	22.6465	23.5638	23.3778	23.2679	18.6965	-0.0697627	-0.0903408	-0.0970674	0.9298	0.924244	0.959894	0.957364	10	2.24009	0.481113	1.78896	1.5496	Not Significant	Not Significant	0.0342133	0.0316103
P59998-2	ARPC4	19.9	18.9469	19.9445	20.315	19.8829	20.7847	19.5385	19.2849	21.4703	19.7383	19.6447	20.5297	-0.0720754	-0.173178	-0.174366	0.865966	0.864429	0.913363	0.913575	10	2.24009	0.481113	0.519647	0.512595	Not Significant	Not Significant	0.0632707	0.062499
Q08AF3	SLFN5	20.027	20.028	19.973	19.3047	19.7826	20.315	19.1257	19.2721	19.8464	19.5217	21.4955	20.6189	-0.0749827	-0.188603	-0.188351	0.854177	0.853688	0.906956	0.904538	10	2.24009	0.481113	0.474183	0.475452	Not Significant	Not Significant	0.0687008	0.0684523
Q00577	PURA	19.5432	19.1171	20.59	19.0653	19.9926	19.4064	20.777	19.1517	19.6763	19.6059	19.7997	19.1579	-0.0756607	-0.222613	-0.215101	0.828318	0.833231	0.887519	0.892058	10	2.24009	0.481113	0.346546	0.371173	Not Significant	Not Significant	0.0792347	0.0818031
P14854	COX6B1	18.76	23.3101	23.2095	23.3239	23.391	23.1586	23.4425	23.3376	23.9933	22.9038	19.2143	22.72	-0.0764318	-0.0742202	-0.080757	0.942299	0.936941	0.969551	0.964038	10	2.24009	0.481113	3.18145	2.68725	Not Significant	Not Significant	0.0282879	0.0258113
P81605-2	DCD	18.5898	18.9335	20.0829	19.5145	19.3698	18.9747	18.5796	19.878	19.5228	18.5263	20.0597	19.3588	-0.0766309	-0.225353	-0.217775	0.826243	0.831193	0.887519	0.892058	10	2.24009	0.481113	0.346898	0.371461	Not Significant	Not Significant	0.0802983	0.0828921
P68366-2	TUBA4A	25.5955	26.1115	25.7208	26.4202	26.4122	26.0212	26.3444	26.4409	26.6181	26.0547	26.067	25.2207	-0.0774087	-0.315588	-0.276278	0.758803	0.786944	0.843621	0.863492	10	2.24009	0.481113	0.180493	0.23551	Not Significant	Not Significant	0.104056	0.119871
P08865	RPSA	25.3645	26.53	26.7129	26.7129	26.6865	26.5165	26.6595	26.4877	26.5898	26.417	26.3679	26.4661	-0.0774201	-0.35372	-0.295832	0.730893	0.772317	0.823372	0.853517	10	2.24009	0.481113	0.143717	0.205465	Not Significant	Not Significant	0.112204	0.136146
P61289-2	PSME3	19.1225	18.7085	19.0511	18.8849	19.401	19.4295	19.4987	19.0562	18.7095	19.8785	19.0239	18.9834	-0.092074	-0.444039	-0.362604	0.666469	0.723084	0.780005	0.822698	10	2.24009	0.481113	0.128989	0.193432	Not Significant	Not Significant	0.140811	0.17622
P07437	TUBB	28.4512	29.1724	29.0711	29.326	29.258	28.995	29.3992	29.2216	29.1866	29.1337	28.9814	28.9146	-0.0938921	-0.638682	-0.433063	0.537383	0.672502	0.687523	0.783457	10	2.24009	0.481113	0.0648352	0.141019	Not Significant	Not Significant	0.172306	0.269716
P24539	ATP5PB	24.2535	23.848	23.4298	24.2021	23.7389	23.6757	23.5045	23.7796	24.217	23.6865	24.3844	24.1642	-0.0979992	-0.509853	-0.401645	0.621217	0.69487	0.747238	0.80144	10	2.24009	0.481113	0.110835	0.1786	Not Significant	Not Significant	0.158097	0.206757
Q9UGI8-2	TES	22.5045	23.391	23.3511	23.5638	23.5285	23.3376	22.7381	23.0805	23.6865	23.5754	23.7286	23.4676	-0.10002	-0.443265	-0.375509	0.66701	0.713709	0.780005	0.814033	10	2.24009	0.481113	0.152745	0.212841	Not Significant	Not Significant	0.146479	0.175868
Q16527	CSRP2	27.9484	28.7549	29.4154	28.6075	28.7771	28.5682	28.267	28.611	29.3662	28.6285	29.027	28.7895	-0.102964	-0.417089	-0.366008	0.685426	0.720607	0.791535	0.820888	10	2.24009	0.481113	0.182823	0.237414	Not Significant	Not Significant	0.142302	0.164039
A0A1C7CYX9	DPYSL2	24.0854	24.8433	25.1015	25.1604	25.2133	24.6264	24.141	24.6431	25.6944	24.9539	25.1719	25.0526	-0.104451	-0.378243	-0.345019	0.713156	0.735936	0.8124	0.82937	10	2.24009	0.481113	0.228774	0.274955	Not Significant	Not Significant	0.13316	0.146816
contam_sp|P10599|THIO_HUMAN Thioredoxin OS=Homo sapiens GN=TXN PE=1 SV=3	contam_sp|P10599|THIO_HUMAN Thioredoxin OS=Homo sapiens GN=TXN PE=1 SV=3	23.867	23.6649	23.9495	23.9225	23.5754	23.4425	24.8142	24.4862	24.4488	20.1303	24.558	24.632	-0.107927	-0.14398	-0.154432	0.888376	0.879786	0.929169	0.925064	10	2.24009	0.481113	1.68567	1.46522	Not Significant	Not Significant	0.0556229	0.0514031
P62491-2	RAB11A	24.2096	24.7234	24.1719	24.7338	25.1174	24.4362	24.8811	24.5522	24.8093	24.8142	24.6209	24.3645	-0.108329	-0.643371	-0.472731	0.534459	0.644723	0.685678	0.764575	10	2.24009	0.481113	0.0850527	0.157537	Not Significant	Not Significant	0.190627	0.272086
O75874	IDH1	19.1215	18.9283	20.162	19.4176	19.5112	18.9479	20.5461	19.5166	19.3679	19.1892	19.1046	19.023	-0.109855	-0.368689	-0.344167	0.720046	0.736561	0.815673	0.82937	10	2.24009	0.481113	0.266343	0.305649	Not Significant	Not Significant	0.132791	0.14264
P35613-3	BSG	24.8717	25.9473	24.6096	25.1015	25.0772	25.0732	25.6676	24.9584	25.0317	25.2463	25.2891	25.1565	-0.111514	-0.530779	-0.436015	0.607158	0.670417	0.737886	0.782012	10	2.24009	0.481113	0.13242	0.196235	Not Significant	Not Significant	0.173655	0.216698
Q9Y5Y2	NUBP2	22.6642	23.9672	24.1253	24.4105	24.6595	23.8576	22.8339	24.1565	24.2021	24.1946	24.6757	24.2961	-0.112454	-0.293827	-0.291309	0.774898	0.775693	0.852296	0.855204	10	2.24009	0.481113	0.439425	0.447054	Not Significant	Not Significant	0.11031	0.110755
contam_sp|P69905|HBA_HUMAN Hemoglobin subunit alpha OS=Homo sapiens GN=HBA1 PE=1 SV=2	contam_sp|P69905|HBA_HUMAN Hemoglobin subunit alpha OS=Homo sapiens GN=HBA1 PE=1 SV=2	24.2096	24.8764	23.9584	25.7945	24.7389	24.4551	25.5696	24.317	23.9043	25.9495	25.0148	23.9672	-0.114908	-0.262139	-0.266199	0.798535	0.794518	0.867973	0.86871	10	2.24009	0.481113	0.576448	0.559	Not Significant	Not Significant	0.0998965	0.097706
Q9BQE3	TUBA1C	29.0003	29.4314	29.21	29.7565	29.7047	29.5014	29.524	29.5808	29.7927	29.6561	29.4668	29.2869	-0.117152	-0.851437	-0.553387	0.414451	0.589964	0.572189	0.723762	10	2.24009	0.481113	0.0567959	0.134451	Not Significant	Not Significant	0.229174	0.382527
Q6UWP8	SBSN	18.2026	19.1981	19.9639	18.9033	18.754	18.8849	18.5486	18.2724	19.1052	18.6695	20.0113	20.0126	-0.118784	-0.305902	-0.304137	0.765953	0.766132	0.84851	0.849727	10	2.24009	0.481113	0.452347	0.457611	Not Significant	Not Significant	0.115696	0.115798
Q14671-2	PUM1	20.5986	19.8697	20.3356	19.7174	18.6098	18.6821	19.8329	20.0971	19.4636	19.6669	20.3436	19.1373	-0.121343	-0.317424	-0.314631	0.75745	0.75834	0.843131	0.846158	10	2.24009	0.481113	0.438402	0.446219	Not Significant	Not Significant	0.120136	0.120646
Q9Y241	HIGD1A	23.1394	23.6209	23.4551	24.0105	23.7182	23.6649	22.5048	23.654	24.2463	23.6865	24.3578	23.895	-0.122568	-0.415009	-0.386415	0.686899	0.705823	0.792246	0.810033	10	2.24009	0.481113	0.261674	0.301834	Not Significant	Not Significant	0.151304	0.163107
P02795	MT2A	19.3418	32.2897	32.3088	32.2077	33.2479	32.5709	30.5389	30.3515	30.7129	30.2979	30.4234	30.3828	-0.123455	-0.0560248	-0.061755	0.956426	0.951755	0.974262	0.972971	10	2.24009	0.481113	14.5672	11.9893	Not Significant	Not Significant	0.0214749	0.0193488
Q15654	TRIP6	23.5165	24.1565	24.2891	24.3645	24.275	23.9584	23.3645	24.2096	24.7945	24.3376	24.317	24.2961	-0.12654	-0.549512	-0.469399	0.594712	0.647036	0.726696	0.766162	10	2.24009	0.481113	0.159082	0.218018	Not Significant	Not Significant	0.189072	0.225693
Q96QR8	PURB	19.425	18.4763	19.2583	19.2896	19.4315	18.9906	18.6559	18.902	19.2196	19.8382	19.2629	19.8373	-0.140776	-0.570981	-0.500818	0.580617	0.625383	0.71897	0.750298	10	2.24009	0.481113	0.182362	0.237037	Not Significant	Not Significant	0.203854	0.23611
P17980	PSMC3	22.2841	22.9994	21.696	22.8891	22.7191	22.4034	21.2515	23.5983	23.7796	19.9292	23.4041	23.8764	-0.141341	-0.201524	-0.215235	0.844329	0.833129	0.900236	0.892058	10	2.24009	0.481113	1.47572	1.29369	Not Significant	Not Significant	0.0792877	0.0734881
O14618	CCS	24.0609	24.6486	24.6918	25.1253	24.9271	24.4551	24.2317	24.7077	25.0567	25.2244	24.9628	24.5754	-0.141654	-0.669344	-0.551635	0.518431	0.591127	0.670764	0.724229	10	2.24009	0.481113	0.134364	0.197823	Not Significant	Not Significant	0.228319	0.285309
Q15365	PCBP1	24.9361	25.2353	25.1015	25.5783	25.4008	25.5195	25.3066	25.5195	25.2961	25.3778	25.797	25.3342	-0.143283	-1.11095	-0.691456	0.292586	0.502184	0.459129	0.659689	10	2.24009	0.481113	0.049902	0.128819	Not Significant	Not Significant	0.299138	0.533747
O43175	PHGDH	25.3066	25.8647	25.3712	26.0629	26.2299	25.558	25.7895	25.8457	25.8552	26.0752	25.7995	25.9134	-0.14754	-0.919696	-0.657357	0.379382	0.523121	0.544075	0.673463	10	2.24009	0.481113	0.0772067	0.151127	Not Significant	Not Significant	0.281398	0.420923
Q99497	PARK7	27.7958	27.6458	28.3662	28.8593	28.3662	28.726	27.7389	28.4512	28.6355	28.5052	28.7645	28.55	-0.147656	-0.596783	-0.524133	0.563918	0.609546	0.705351	0.737033	10	2.24009	0.481113	0.18365	0.238089	Not Significant	Not Significant	0.214993	0.248784
O14684	PTGES	20.0233	22.3406	22.2962	22.4439	22.4179	22.2871	21.7591	22.1705	23.391	22.2824	23.0947	20.0015	-0.148378	-0.236871	-0.250831	0.817539	0.806106	0.883439	0.876772	10	2.24009	0.481113	1.17717	1.04978	Not Significant	Not Significant	0.0936078	0.0874915
Q02880-2	TOP2B	18.3884	18.9068	19.439	18.6618	20.184	19.3514	19.0837	20.2187	18.3971	19.2615	19.639	19.2352	-0.150648	-0.417979	-0.409287	0.684796	0.6894	0.791535	0.799117	10	2.24009	0.481113	0.389708	0.406436	Not Significant	Not Significant	0.161529	0.164439
Q15118	PDK1	21.8393	22.6508	22.7992	23.0072	22.4482	22.2639	22.514	23.2046	23.6209	23.417	23.391	19.7655	-0.150698	-0.242441	-0.256562	0.813338	0.801778	0.879927	0.875614	10	2.24009	0.481113	1.1591	1.03502	Not Significant	Not Significant	0.0959457	0.0897289
P05023-3	ATP1A1	24.1946	24.7182	24.2021	24.7846	24.5812	24.2607	24.141	24.5463	24.8142	24.8385	24.6757	24.6375	-0.15199	-1.00492	-0.693456	0.338633	0.500972	0.506724	0.659641	10	2.24009	0.481113	0.0686261	0.144116	Not Significant	Not Significant	0.300187	0.470271
Q15836	VAMP3	22.9624	23.0627	22.8403	23.4041	23.3239	22.9759	22.6489	22.9844	23.5638	23.2503	23.5754	23.4676	-0.153542	-0.872458	-0.656777	0.403421	0.523481	0.564545	0.673463	10	2.24009	0.481113	0.0929145	0.16396	Not Significant	Not Significant	0.281099	0.394242
P36776-2	LONP1	20.3154	19.4475	19.4245	19.7543	19.0605	18.222	19.4826	19.0067	19.738	19.6554	19.3126	19.9511	-0.153711	-0.484191	-0.459944	0.63868	0.65362	0.759355	0.769209	10	2.24009	0.481113	0.302341	0.335058	Not Significant	Not Significant	0.184675	0.194717
Q8N2M8-3	CLASRP	19.4391	19.2181	25.3578	19.1496	18.5937	25.7077	19.5305	19.331	19.6738	20.3431	25.9803	23.5404	-0.155506	-0.0882958	-0.0971252	0.931385	0.924199	0.960458	0.957364	10	2.24009	0.481113	9.30536	7.69041	Not Significant	Not Significant	0.0342344	0.0308709
Q99439	CNN2	26.9869	27.5682	27.8142	27.8445	27.6663	27.8324	27.2077	27.6798	28.1795	27.5315	27.9595	28.0965	-0.156992	-0.775292	-0.62622	0.45611	0.542673	0.608731	0.690471	10	2.24009	0.481113	0.123012	0.188549	Not Significant	Not Significant	0.265462	0.340931
P53611	RABGGTB	18.541	19.7888	19.355	18.1178	19.855	19.4868	19.6782	18.8549	20.0284	19.2709	18.575	19.7016	-0.160773	-0.438627	-0.431054	0.670256	0.673923	0.780699	0.784124	10	2.24009	0.481113	0.403047	0.417334	Not Significant	Not Significant	0.17139	0.173759
Q9UJZ1-2	STOML2	19.4936	22.6272	21.4936	21.2404	22.6548	22.1165	20.9794	22.4329	22.9901	22.0696	22.4605	19.6753	-0.163598	-0.235161	-0.251021	0.818829	0.805963	0.883801	0.876772	10	2.24009	0.481113	1.45193	1.27426	Not Significant	Not Significant	0.0936851	0.0868066
P29590-10	PML	22.7897	23.1453	23.6649	23.1136	23.5285	23.0348	22.5076	22.9137	24.002	23.4298	23.5522	23.8576	-0.16432	-0.613161	-0.553847	0.553459	0.589659	0.702041	0.723762	10	2.24009	0.481113	0.215453	0.264072	Not Significant	Not Significant	0.229399	0.256915
P10606	COX5B	22.6009	23.3376	23.116	23.0959	22.7042	23.4041	22.7027	22.7475	23.5404	23.3511	23.5285	23.417	-0.171426	-0.829918	-0.676525	0.425954	0.51129	0.583489	0.667998	10	2.24009	0.481113	0.127999	0.192623	Not Significant	Not Significant	0.291333	0.370638
Q9Y608-2	LRRFIP2	19.9961	18.8847	19.5184	19.6731	18.7615	19.5435	19.2644	19.0229	18.9321	19.3847	20.4089	20.4164	-0.175389	-0.521615	-0.502719	0.613295	0.624085	0.740862	0.750298	10	2.24009	0.481113	0.339175	0.365151	Not Significant	Not Significant	0.204757	0.212331
O00483	NDUFA4	23.6209	24.1565	23.4923	23.3101	23.48	23.4425	22.9719	23.5754	24.0772	23.654	24.1332	24.1488	-0.176381	-0.788549	-0.665587	0.448665	0.518022	0.601938	0.672048	10	2.24009	0.481113	0.150095	0.210675	Not Significant	Not Significant	0.285652	0.348077
Q9GZT9-2	EGLN1	23.1095	23.142	24.0105	22.9748	23.2961	23.417	22.2131	23.0635	23.9495	23.4041	24.1795	24.2021	-0.176974	-0.504314	-0.490917	0.624966	0.632169	0.748574	0.753356	10	2.24009	0.481113	0.369434	0.389873	Not Significant	Not Significant	0.199167	0.204143
Q9Y277-2	VDAC3	22.9712	24.002	23.9847	23.7796	24.002	23.8858	23.5045	23.3376	24.5638	23.7077	24.5045	24.0772	-0.178344	-0.668074	-0.602667	0.519208	0.557731	0.670764	0.700953	10	2.24009	0.481113	0.213792	0.262715	Not Significant	Not Significant	0.253575	0.284659
O75396	SEC22B	24.1253	24.0526	24.1642	24.604	24.6264	24.5345	23.9672	24.275	24.8717	24.5983	25.1095	24.3578	-0.17875	-0.887458	-0.715032	0.395676	0.488004	0.557077	0.645785	10	2.24009	0.481113	0.121708	0.187483	Not Significant	Not Significant	0.311576	0.402661
P84095	RHOG	22.1235	20.9602	20.9946	19.996	20.5133	18.7791	21.2894	22.1458	22.858	18.6368	19.7892	19.7352	-0.181278	-0.225507	-0.242831	0.826127	0.812158	0.887519	0.88043	10	2.24009	0.481113	1.93862	1.67187	Not Significant	Not Significant	0.0903597	0.0829534
Q86U42-2	PABPN1	19.937	19.4144	19.1324	19.1562	20.6366	20.1747	20.7071	20.1515	19.2846	20.0042	19.3953	20.0161	-0.184558	-0.56369	-0.539724	0.585383	0.599069	0.722396	0.731054	10	2.24009	0.481113	0.321592	0.350787	Not Significant	Not Significant	0.222523	0.23256
P02786	TFRC	24.4362	25.3679	24.3511	25.3307	25.1449	24.9088	24.391	25.0148	25.3578	25.4234	25.2821	25.1984	-0.187966	-0.789443	-0.683327	0.448166	0.507129	0.601938	0.66444	10	2.24009	0.481113	0.170073	0.226997	Not Significant	Not Significant	0.294881	0.348561
P61106	RAB14	24.1642	24.9043	24.2317	25.6403	24.5522	24.9933	25.1293	25.3066	25.4769	25.1871	24.6486	23.9043	-0.194451	-0.595032	-0.569462	0.565043	0.579344	0.705351	0.717394	10	2.24009	0.481113	0.320376	0.349793	Not Significant	Not Significant	0.237064	0.247918
P03928	MT-ATP8	19.5024	18.7999	24.4862	25.2535	24.6375	19.7344	23.5165	23.7695	19.1878	23.2229	24.391	19.5074	-0.196861	-0.127386	-0.139886	0.90116	0.891026	0.938708	0.931298	10	2.24009	0.481113	7.16462	5.94145	Not Significant	Not Significant	0.0501097	0.0451982
P02545	LMNA	19.396	20.4635	18.9185	19.6246	19.5854	20.1483	23.1493	19.562	19.0608	19.5259	18.2635	19.7803	-0.200919	-0.277614	-0.297118	0.786964	0.771359	0.860451	0.853477	10	2.24009	0.481113	1.57138	1.37185	Not Significant	Not Significant	0.112744	0.104045
Q96HC4	PDLIM5	24.002	24.4862	24.895	25.0772	24.8623	24.4425	23.6431	24.5754	25.4234	24.9628	25.239	25.1371	-0.202595	-0.653932	-0.617145	0.527907	0.548448	0.680103	0.695905	10	2.24009	0.481113	0.287949	0.3233	Not Significant	Not Significant	0.260865	0.277443
Q9NX63	CHCHD3	18.9087	19.0202	19.2123	19.2016	19.8624	19.4959	19.3103	19.1673	19.8781	19.5638	19.2176	19.811	-0.207825	-1.09966	-0.859028	0.297248	0.406834	0.46445	0.564201	10	2.24009	0.481113	0.107152	0.175592	Not Significant	Not Significant	0.390582	0.526881
P46109	CRKL	25.5225	26.6458	25.6998	26.3204	25.9955	26.1155	26.7389	26.317	26.2961	26.2589	26.0629	25.8764	-0.208467	-1.01876	-0.826891	0.332329	0.424126	0.500659	0.579493	10	2.24009	0.481113	0.125617	0.190677	Not Significant	Not Significant	0.372505	0.478431
P48047	ATP5PO	23.3101	23.8858	23.7389	24.3975	24.604	24.1719	23.7594	24.2821	24.5926	23.895	24.6757	24.1565	-0.208868	-0.857586	-0.748769	0.411203	0.468142	0.570442	0.62607	10	2.24009	0.481113	0.177954	0.233436	Not Significant	Not Significant	0.329623	0.385944
P09914	IFIT1	22.808	23.7389	22.9941	23.7389	23.632	23.4425	23.2679	23.6209	23.632	23.1441	24.1642	23.7895	-0.210681	-0.950435	-0.799193	0.364297	0.439412	0.533187	0.594235	10	2.24009	0.481113	0.14741	0.208482	Not Significant	Not Significant	0.357128	0.438545
P62873-2	GNB1	19.2301	22.8026	22.2908	22.6725	22.4439	22.4175	22.3403	22.6256	23.1723	22.7496	19.651	22.6238	-0.217537	-0.286081	-0.307109	0.780655	0.763923	0.855883	0.849264	10	2.24009	0.481113	1.73463	1.50522	Not Significant	Not Significant	0.116951	0.107541
P52907	CAPZA1	26.2625	26.6998	26.726	26.8385	26.9428	26.604	27.5536	26.8264	26.604	27.141	26.5345	26.7389	-0.220821	-1.2007	-0.925059	0.257535	0.372814	0.430777	0.533828	10	2.24009	0.481113	0.101468	0.170948	Not Significant	Not Significant	0.428508	0.589164
P45880-1	VDAC2	24.3645	25.1055	24.9088	24.7594	24.8904	24.3975	24.6153	24.654	25.6237	24.7695	24.9361	25.1833	-0.225936	-1.13784	-0.910599	0.281716	0.38009	0.450844	0.5381	10	2.24009	0.481113	0.118286	0.184688	Not Significant	Not Significant	0.420113	0.550188
O00233	PSMD9	23.4425	23.3239	24.1015	23.391	23.9584	23.9316	23.8576	23.5869	23.867	23.6209	24.4738	24.1095	-0.227808	-1.17166	-0.928204	0.268494	0.371244	0.43957	0.532906	10	2.24009	0.481113	0.113412	0.180706	Not Significant	Not Significant	0.43034	0.571065
Q05682-2	CALD1	19.907	22.3112	22.7793	22.3265	23.0201	22.5923	22.6935	22.8065	22.961	23.0997	23.0261	19.717	-0.227898	-0.321424	-0.343544	0.754507	0.737018	0.840866	0.82937	10	2.24009	0.481113	1.50815	1.32019	Not Significant	Not Significant	0.132522	0.122337
P24666-4	ACP1	21.7604	18.9992	22.8699	18.4802	23.5165	19.5431	23.3239	23.2821	19.2457	23.0603	18.8549	18.7771	-0.229114	-0.177132	-0.193899	0.862941	0.849435	0.911211	0.902032	10	2.24009	0.481113	5.01915	4.18863	Not Significant	Not Significant	0.0708696	0.0640189
P53634	CTSC	19.2191	19.5209	21.9272	20.8022	18.6835	19.6934	21.1404	18.7288	22.9103	19.0037	20.1374	19.3112	-0.230928	-0.285408	-0.307439	0.781155	0.763678	0.855883	0.849264	10	2.24009	0.481113	1.964	1.69261	Not Significant	Not Significant	0.11709	0.107263
P02538	KRT6A	18.7063	19.7727	19.1345	18.8113	20.6359	23.8858	19.223	23.6971	21.0908	19.8358	19.6715	18.8687	-0.240066	-0.221725	-0.241631	0.828991	0.813067	0.887519	0.88043	10	2.24009	0.481113	3.51686	2.96128	Not Significant	Not Significant	0.0898736	0.0814504
P08238	HSP90AB1	24.8142	25.8409	25.5374	26.2335	25.7543	25.9406	25.8623	25.7077	25.9847	25.8504	26.2002	25.9825	-0.244492	-1.16804	-0.957907	0.269882	0.356649	0.440284	0.523651	10	2.24009	0.481113	0.131442	0.195436	Not Significant	Not Significant	0.44776	0.568825
P63173	RPL38	25.4041	26.632	26.8264	26.9539	26.5898	26.673	27.3992	26.7517	26.9869	26.4692	26.6181	26.346	-0.248643	-0.897174	-0.819306	0.390714	0.428277	0.55356	0.58344	10	2.24009	0.481113	0.23042	0.2763	Not Significant	Not Significant	0.368275	0.408141
P11166	SLC2A1	25.8264	26.217	25.9562	26.6998	26.2353	25.9955	26.019	26.3273	26.632	26.3135	26.7895	26.3778	-0.25486	-1.52001	-1.11423	0.159475	0.286581	0.302905	0.45626	10	2.24009	0.481113	0.0843395	0.156954	Not Significant	Not Significant	0.542753	0.797306
Q15942	ZYX	24.1642	24.9361	25.1681	25.0567	24.8093	24.7234	24.141	24.9088	25.9111	25.1055	25.2926	25.0854	-0.264455	-0.959925	-0.874943	0.359728	0.398448	0.528171	0.556744	10	2.24009	0.481113	0.227694	0.274073	Not Significant	Not Significant	0.399628	0.444026
P23528	CFL1	27.0813	26.726	27.2535	27.2979	27.2714	27.3828	27.1015	27.2535	27.4314	27.463	27.8799	27.4707	-0.264522	-1.82815	-1.22729	0.0974696	0.242795	0.209673	0.409827	10	2.24009	0.481113	0.0628087	0.139364	Not Significant	Not Significant	0.61476	1.01113
Q8IV50	LYSMD2	23.0283	23.4551	23.6096	24.0105	23.7594	23.3376	23.2246	23.6971	23.9406	23.8764	24.0359	24.019	-0.265516	-1.4159	-1.10174	0.187189	0.291768	0.345086	0.462133	10	2.24009	0.481113	0.105497	0.174239	Not Significant	Not Significant	0.534962	0.727719
P61289-3	PSME3	19.4393	22.5693	22.4341	23.417	22.4792	23.4041	22.5092	23.1238	23.8191	22.7471	20.2469	22.9352	-0.273074	-0.350557	-0.376844	0.733193	0.712741	0.824062	0.813933	10	2.24009	0.481113	1.82039	1.57528	Not Significant	Not Significant	0.147068	0.134782
Q9BZG1-2	RAB34	23.7077	24.1719	24.6865	24.3975	24.3778	24.275	24.217	24.4614	24.7024	24.654	24.7024	24.5345	-0.275881	-1.80178	-1.25266	0.101756	0.233732	0.215388	0.402737	10	2.24009	0.481113	0.0703332	0.145511	Not Significant	Not Significant	0.631281	0.992439
Q9NXW9	ALKBH4	23.867	24.6096	24.3645	24.9225	24.9716	24.391	24.1871	24.6486	25.0691	24.9584	24.8528	25.1095	-0.283178	-1.29444	-1.08237	0.224604	0.299951	0.392738	0.470467	10	2.24009	0.481113	0.143573	0.205347	Not Significant	Not Significant	0.522949	0.648583
Q96G23	CERS2	22.6653	23.0215	23.3101	24.0935	23.6971	23.1023	22.8919	23.3101	23.867	23.6096	24.002	23.9134	-0.284039	-1.04365	-0.947508	0.32122	0.361712	0.489504	0.528297	10	2.24009	0.481113	0.222212	0.269594	Not Significant	Not Significant	0.441638	0.493197
P35080-2	PFN2	25.5014	25.4984	25.6153	25.4551	25.5165	25.8881	26.2133	25.772	26.1352	25.8457	25.976	25.2535	-0.286792	-1.85361	-1.29682	0.0934899	0.218607	0.20444	0.387379	10	2.24009	0.481113	0.0718153	0.146722	Not Significant	Not Significant	0.660336	1.02924
Q9Y285	FARSA	25.2058	25.4202	26.0526	25.8385	25.7441	25.5075	25.7182	25.5955	26.3745	25.8904	26.2661	25.654	-0.288339	-1.56536	-1.20698	0.148567	0.25025	0.2875	0.41484	10	2.24009	0.481113	0.101789	0.17121	Not Significant	Not Significant	0.601627	0.828077
Q9H3K6	BOLA2	23.7286	24.5638	24.4676	24.9584	24.7543	25.2463	25.3477	24.7796	24.9584	24.7695	24.7389	24.8576	-0.288783	-1.24718	-1.06772	0.240749	0.306254	0.41316	0.47691	10	2.24009	0.481113	0.160844	0.219457	Not Significant	Not Significant	0.513919	0.618435
Q9BTE3-2	MCMBP	22.7831	22.2734	22.9586	22.4833	22.9368	22.2477	22.4108	22.4048	23.1019	23.0029	23.3101	23.1936	-0.290178	-1.38919	-1.1382	0.194931	0.276826	0.354247	0.444644	10	2.24009	0.481113	0.130897	0.194991	Not Significant	Not Significant	0.557793	0.710118
O00410-2	IPO5	23.654	24.1174	23.7995	24.5522	23.8858	24.7338	23.7594	24.1719	24.8904	24.4105	24.6865	24.5696	-0.290951	-1.20441	-1.04834	0.256161	0.314744	0.430777	0.484423	10	2.24009	0.481113	0.175069	0.231079	Not Significant	Not Significant	0.502043	0.591486
Q9H4G4	GLIPR2	19.6365	19.3355	19.173	20.1137	18.4453	19.4414	19.7366	18.9658	20.1749	20.2135	19.1788	19.6225	-0.29115	-0.950502	-0.894238	0.364264	0.38844	0.533187	0.546891	10	2.24009	0.481113	0.28148	0.318016	Not Significant	Not Significant	0.410676	0.438584
P63220	RPS21	25.2643	25.275	25.7695	26.0233	25.9912	25.8069	25.7077	26.0401	26.0275	25.7389	26.2058	26.2021	-0.298673	-1.81386	-1.31609	0.0997725	0.212258	0.212649	0.381333	10	2.24009	0.481113	0.0813404	0.154504	Not Significant	Not Significant	0.673136	1.00099
P98179	RBM3	19.0781	19.2538	19.667	19.1365	20.061	19.311	19.7554	20.2253	20.1682	19.3697	19.0242	19.7684	-0.30062	-1.23579	-1.0785	0.244779	0.301608	0.419297	0.470467	10	2.24009	0.481113	0.177528	0.233088	Not Significant	Not Significant	0.520558	0.611226
P50454	SERPINH1	24.141	25.4041	25.1174	25.8504	25.8409	25.867	25.0935	25.7103	26.1312	25.3376	25.8142	25.9406	-0.301082	-0.94798	-0.900616	0.365485	0.38517	0.534082	0.543114	10	2.24009	0.481113	0.302617	0.335284	Not Significant	Not Significant	0.414347	0.43713
Q01813	PFKP	26.48	26.6595	26.8974	27.1795	27.0505	26.7645	26.8741	27.0505	27.2979	27.1214	27.3828	27.1312	-0.304431	-2.37312	-1.47161	0.0390688	0.166364	0.104818	0.318606	10	2.24009	0.481113	0.0493697	0.128384	Not Significant	Not Significant	0.77894	1.40817
P13639	EEF2	25.1174	25.8623	25.558	25.7415	25.6012	25.6676	25.8576	25.6703	26.0975	25.8552	26.1332	25.7645	-0.305033	-2.37273	-1.47353	0.0390943	0.165854	0.104818	0.318606	10	2.24009	0.481113	0.0495812	0.128557	Not Significant	Not Significant	0.780273	1.40789
P30101	PDIA3	24.1946	25.2926	25.3545	25.417	25.2785	25.1253	24.8904	25.1371	25.7745	25.945	25.6096	25.1371	-0.305215	-1.20282	-1.06615	0.256752	0.306935	0.430777	0.477167	10	2.24009	0.481113	0.193168	0.245865	Not Significant	Not Significant	0.512954	0.590486
Q96A26	FAM162A	19.907	20.1772	18.3747	19.0397	19.3025	19.5145	20.4257	19.6153	20.253	19.3915	19.2486	19.2242	-0.307127	-0.908557	-0.876766	0.384957	0.397496	0.549515	0.556263	10	2.24009	0.481113	0.34281	0.368121	Not Significant	Not Significant	0.400668	0.414587
Q15165-3	PON2	19.7245	21.6332	19.5811	19.0193	21.3791	21.7174	18.7765	21.9818	22.7146	22.5499	20.0346	18.8768	-0.313267	-0.352625	-0.38154	0.731689	0.709344	0.823372	0.811054	10	2.24009	0.481113	2.36768	2.02242	Not Significant	Not Significant	0.149143	0.135674
P35580-3	MYH10	19.7185	23.5754	24.1015	22.6203	19.9101	18.8453	26.4969	21.477	22.4341	20.5379	20.1834	19.5295	-0.314625	-0.228263	-0.250184	0.824042	0.806595	0.887356	0.876772	10	2.24009	0.481113	5.69952	4.74448	Not Significant	Not Significant	0.0933445	0.0840507
Q9BVP2-2	GNL3	18.6191	21.6825	18.5985	21.9907	19.0378	19.5539	21.7274	20.1292	22.2624	19.0482	19.0595	19.144	-0.314732	-0.366912	-0.396372	0.72133	0.698654	0.815685	0.8038	10	2.24009	0.481113	2.2074	1.89147	Not Significant	Not Significant	0.155738	0.141866
Q92945	KHSRP	24.5638	25.4488	25.4614	25.6153	25.4425	25.2821	25.0691	25.5165	26.2714	25.5315	25.8019	25.5135	-0.315004	-1.4083	-1.1887	0.189364	0.25711	0.346611	0.422427	10	2.24009	0.481113	0.150094	0.210674	Not Significant	Not Significant	0.589881	0.722703
Q13541	EIF4EBP1	23.4551	23.3239	23.7796	24.4676	24.6096	24.2021	23.7695	24.1795	24.141	24.3307	24.8811	24.4425	-0.317744	-1.19838	-1.07858	0.258398	0.30157	0.431441	0.470467	10	2.24009	0.481113	0.210904	0.260356	Not Significant	Not Significant	0.520612	0.587711
Q13885	TUBB2A	25.8717	26.2979	26.391	26.8264	26.4999	26.6458	26.3528	26.7517	26.5667	26.9316	27.1115	26.726	-0.31793	-1.8419	-1.37208	0.0953011	0.194661	0.20721	0.358689	10	2.24009	0.481113	0.0893822	0.161074	Not Significant	Not Significant	0.71072	1.0209
Q92616	GCN1	22.7733	23.0643	22.9484	23.417	23.2679	23.0097	22.9554	23.417	23.4425	23.4551	23.6096	23.5165	-0.319267	-2.41165	-1.52781	0.0365803	0.151979	0.100193	0.303079	10	2.24009	0.481113	0.0525777	0.131005	Not Significant	Not Significant	0.818215	1.43675
P22102-2	GART	23.48	24.4984	24.7695	25.3545	25.2426	24.4738	24.9043	24.9134	25.1371	25.1253	24.918	24.7389	-0.319701	-1.13075	-1.03912	0.284549	0.318842	0.452247	0.489914	10	2.24009	0.481113	0.239814	0.283974	Not Significant	Not Significant	0.496425	0.545843
Q00610-2	CLTC	20.5843	22.0448	21.9942	22.2367	20.3187	21.466	23.9316	22.6637	23.1003	22.2451	18.8552	19.7684	-0.319924	-0.363282	-0.392919	0.723956	0.701136	0.817655	0.805654	10	2.24009	0.481113	2.32662	1.98887	Not Significant	Not Significant	0.154198	0.140288
O00151	PDLIM1	19.6699	21.1971	21.9101	21.9922	21.1613	21.1306	19.1321	21.7023	22.8574	22.2107	22.7654	20.334	-0.323464	-0.466359	-0.497708	0.650952	0.627511	0.768395	0.750903	10	2.24009	0.481113	1.44321	1.26714	Not Significant	Not Significant	0.202379	0.186451
A0A0G2JIF2	HLA-A	23.0577	24.0105	23.2679	23.9225	23.6209	24.1015	23.3778	24.0105	24.0443	23.7077	24.4425	24.3444	-0.324364	-1.36549	-1.18087	0.202027	0.260093	0.36216	0.425815	10	2.24009	0.481113	0.169283	0.226352	Not Significant	Not Significant	0.584872	0.694591
P14618	PKM	24.8811	25.275	26.8019	26.2571	26.1642	25.4984	25.7155	26.1719	26.9977	25.8974	26.0588	25.9847	-0.324698	-0.942338	-0.913474	0.368228	0.378636	0.534835	0.538	10	2.24009	0.481113	0.356177	0.379042	Not Significant	Not Significant	0.421779	0.433884
Q8N999-3	C12orf29	18.8842	19.3178	19.739	20.027	20.3551	18.9754	19.4098	19.6129	20.9959	19.0651	20.7674	19.3979	-0.325083	-0.799485	-0.801691	0.442585	0.438019	0.598568	0.593314	10	2.24009	0.481113	0.496008	0.493282	Not Significant	Not Significant	0.358507	0.354003
P56270-2	MAZ	20.0799	19.6268	19.4203	18.8731	18.1798	18.2844	19.4996	19.7927	19.2622	19.0813	18.9387	19.8476	-0.326293	-0.942162	-0.914379	0.368313	0.378178	0.534835	0.538	10	2.24009	0.481113	0.359821	0.382019	Not Significant	Not Significant	0.422303	0.433782
Q9Y5M8	SRPRB	24.141	20.3749	23.9584	24.317	24.4105	18.8755	23.9584	23.183	23.7796	23.3101	24.141	19.668	-0.327106	-0.272303	-0.297581	0.790929	0.771013	0.861731	0.853477	10	2.24009	0.481113	4.32907	3.62485	Not Significant	Not Significant	0.112938	0.101863
Q7L576	CYFIP1	23.9584	23.632	24.2961	23.9584	24.2021	23.8093	23.7389	23.8576	24.7695	24.1871	24.7945	24.4738	-0.32752	-1.56211	-1.28204	0.149325	0.223581	0.287762	0.39095	10	2.24009	0.481113	0.131878	0.195792	Not Significant	Not Significant	0.650565	0.825866
P27708	CAD	23.4676	23.0346	23.1258	23.1006	22.9052	22.4902	23.0644	23.1528	23.242	23.4425	23.9672	23.2529	-0.332969	-1.78571	-1.3855	0.104454	0.190627	0.217774	0.353367	10	2.24009	0.481113	0.104306	0.173266	Not Significant	Not Significant	0.719816	0.981075
P55060-3	CSE1L	23.7995	24.217	23.3645	24.5165	24.0609	24.3031	24.6431	24.1488	24.2891	23.8385	24.7695	24.5754	-0.333818	-1.51518	-1.27077	0.160677	0.227432	0.304563	0.396185	10	2.24009	0.481113	0.145617	0.207017	Not Significant	Not Significant	0.643149	0.794045
P06753-2	TPM3	24.2317	25.0567	26.9869	25.0813	25.065	24.3645	28.3828	24.5165	25.2891	25.0484	24.8623	24.6918	-0.334147	-0.465903	-0.498343	0.651267	0.627076	0.768395	0.750903	10	2.24009	0.481113	1.54314	1.34877	Not Significant	Not Significant	0.20268	0.186241
O94923	GLCE	19.2463	19.9117	19.8495	19.2537	18.9808	19.6726	20.1614	19.2658	20.486	19.5988	19.9856	19.4367	-0.336625	-1.37228	-1.20138	0.199972	0.252335	0.359872	0.417549	10	2.24009	0.481113	0.180522	0.235534	Not Significant	Not Significant	0.598022	0.699031
Q9Y2V2	CARHSP1	24.604	25.6838	25.4457	26.3926	25.7871	25.3204	25.6568	25.5255	25.8118	26.0874	26.2408	25.9428	-0.338575	-1.27995	-1.15108	0.229458	0.271689	0.397957	0.440127	10	2.24009	0.481113	0.209916	0.259548	Not Significant	Not Significant	0.565928	0.639296
Q15084-2	PDIA6	23.4425	25.0854	24.8811	24.8623	24.3645	24.895	24.417	24.7441	25.7945	24.7338	24.9847	24.895	-0.339696	-1.08279	-1.02534	0.30432	0.32504	0.472309	0.495324	10	2.24009	0.481113	0.295268	0.32928	Not Significant	Not Significant	0.488064	0.516669
Q9NSD9	FARSB	25.1055	25.7182	26.1273	26.0317	25.8264	25.4041	25.8409	25.9562	26.4409	26.1214	26.2114	25.6811	-0.339792	-1.75691	-1.38824	0.109451	0.189811	0.227162	0.35327	10	2.24009	0.481113	0.112215	0.179728	Not Significant	Not Significant	0.721678	0.960781
O94819	KBTBD11	22.5467	23.7389	23.6649	24.0526	24.1719	23.4551	22.7078	24.0275	24.0772	24.2317	24.2463	24.3844	-0.340806	-0.982921	-0.954192	0.348829	0.358452	0.517095	0.524633	10	2.24009	0.481113	0.36066	0.382704	Not Significant	Not Significant	0.445569	0.457387
H7BZJ3	PDIA3	24.3511	25.0484	25.6568	25.867	25.6181	25.4551	24.8623	25.141	26.2077	25.6649	26.0711	26.1035	-0.342338	-1.06475	-1.01478	0.312024	0.329851	0.47944	0.497265	10	2.24009	0.481113	0.310127	0.341419	Not Significant	Not Significant	0.481682	0.505811
P49321-2	NASP	19.4922	19.8905	19.2944	20.0885	19.0863	19.0537	20.383	19.1672	22.0121	19.1052	19.0485	19.2467	-0.342863	-0.668447	-0.69369	0.51898	0.50083	0.670764	0.659641	10	2.24009	0.481113	0.789274	0.732877	Not Significant	Not Significant	0.30031	0.28485
P00387-2	CYB5R3	23.6971	23.9225	23.5638	23.9406	23.3376	23.7077	23.5045	23.848	24.2535	24.0275	24.2096	24.3844	-0.343037	-2.13574	-1.52761	0.0584534	0.152031	0.144571	0.303079	10	2.24009	0.481113	0.0773938	0.151279	Not Significant	Not Significant	0.818068	1.23319
Q9BWM7	SFXN3	22.8874	22.82	23.3645	23.6649	23.632	23.3511	23.133	23.5522	24.2607	23.6209	23.7895	23.4425	-0.346463	-1.62648	-1.34433	0.134908	0.203228	0.267098	0.370892	10	2.24009	0.481113	0.136126	0.199263	Not Significant	Not Significant	0.692016	0.869962
A0A140T913	HLA-A	23.4676	24.1095	23.6209	24.3239	24.1015	24.217	24.1015	24.2891	24.019	23.9847	25.019	24.5105	-0.347256	-1.62272	-1.34394	0.135715	0.203349	0.267098	0.370892	10	2.24009	0.481113	0.137384	0.200291	Not Significant	Not Significant	0.691757	0.867372
P04350	TUBB4A	27.1507	28.5315	28.3869	28.5609	28.7292	27.6931	29.0557	28.4113	28.6216	28.4154	27.7581	28.8741	-0.3473	-1.11031	-1.05057	0.29285	0.313757	0.459129	0.48394	10	2.24009	0.481113	0.293524	0.327855	Not Significant	Not Significant	0.503407	0.533355
O94903	PLPBP	25.2021	24.7695	25.2244	25.141	25.5315	25.2133	24.3578	25.3376	25.9694	25.654	25.9383	25.9316	-0.351162	-1.28382	-1.16746	0.228153	0.265264	0.397442	0.433514	10	2.24009	0.481113	0.224454	0.271426	Not Significant	Not Significant	0.576322	0.641774
P11586	MTHFD1	23.2467	24.0275	24.2607	24.0935	24.2244	23.8385	23.6431	24.2021	24.391	24.5285	24.5754	24.4738	-0.353797	-1.69105	-1.38652	0.121704	0.190323	0.246337	0.353367	10	2.24009	0.481113	0.131315	0.195332	Not Significant	Not Significant	0.720509	0.914695
P49748-2	ACADVL	23.7077	24.1332	24.4041	24.2821	24.0526	24.217	23.7594	24.2096	25.002	24.558	24.6431	24.7492	-0.354102	-1.72795	-1.40346	0.114693	0.185339	0.23681	0.347745	10	2.24009	0.481113	0.125983	0.190977	Not Significant	Not Significant	0.732034	0.940463
P46459-2	NSF	18.3794	21.537	19.6056	21.3151	20.6574	19.2577	19.2531	19.1001	22.4659	22.7987	20.5116	18.7823	-0.359911	-0.407734	-0.441044	0.692061	0.666871	0.795225	0.778858	10	2.24009	0.481113	2.33753	1.99778	Not Significant	Not Significant	0.175958	0.159856
A0AVT1	UBA6	24.3511	25.2207	25.3031	25.4583	25.4298	25.2426	25.1833	25.3679	25.6012	25.5638	25.772	25.6971	-0.363278	-1.90941	-1.49657	0.0852874	0.159839	0.193835	0.312582	10	2.24009	0.481113	0.108592	0.176768	Not Significant	Not Significant	0.796317	1.06911
Q14204	DYNC1H1	22.931	23.5285	23.3645	23.848	23.8858	23.391	23.6865	23.9043	23.9225	23.8093	24.1095	23.7182	-0.366897	-2.32785	-1.64667	0.0422042	0.125042	0.110592	0.259336	10	2.24009	0.481113	0.0745245	0.148935	Not Significant	Not Significant	0.902945	1.37464
Q15181	PPA1	18.9449	22.6773	22.5895	22.5925	23.1482	22.6	23.1122	22.6151	23.2255	23.1131	22.3983	20.2936	-0.367535	-0.47087	-0.506236	0.647837	0.621685	0.766503	0.748775	10	2.24009	0.481113	1.82775	1.5813	Not Significant	Not Significant	0.206429	0.188535
P17812	CTPS1	25.4614	26.0041	26.0813	26.2426	26.1984	26.0401	26.1449	26.341	26.604	26.2891	26.673	26.2096	-0.372281	-2.57613	-1.72805	0.0275991	0.1091	0.0815528	0.234147	10	2.24009	0.481113	0.0626511	0.139235	Not Significant	Not Significant	0.962176	1.5591
P68104	EEF1A1	29.3346	29.6865	29.6964	29.995	29.7502	29.9117	29.837	30.099	30.1604	30.0217	30.3724	30.1239	-0.373335	-3.1676	-1.85058	0.0100285	0.0885044	0.0381745	0.199189	10	2.24009	0.481113	0.0416735	0.122096	Not Significant	Not Significant	1.05304	1.99876
O14828-2	SCAMP3	22.6427	21.6694	22.5312	22.3594	22.5569	22.816	21.0621	22.7715	23.2821	22.8786	23.3645	23.5045	-0.381266	-0.945535	-0.946719	0.366672	0.362098	0.534174	0.528297	10	2.24009	0.481113	0.487779	0.486559	Not Significant	Not Significant	0.441174	0.435722
P22695	UQCRC2	21.7616	22.4188	22.3126	22.2718	22.3743	22.2622	21.8598	21.9466	23.202	22.8699	23.1255	22.7132	-0.385949	-1.50148	-1.33699	0.164131	0.205544	0.30984	0.373534	10	2.24009	0.481113	0.198219	0.249992	Not Significant	Not Significant	0.687094	0.784808
P25205-2	MCM3	24.1174	24.2961	24.8385	24.6096	24.6486	24.391	24.5404	24.7543	25.1095	24.7389	25.065	25.0443	-0.391848	-2.74439	-1.82689	0.0206763	0.0921891	0.0641799	0.205978	10	2.24009	0.481113	0.0611595	0.138016	Not Significant	Not Significant	1.03532	1.68453
Q13409-2	DYNC1I2	22.521	22.8566	22.6049	23.3511	22.8412	22.4504	22.9847	23.232	23.2367	23.2101	23.2679	23.0576	-0.393938	-2.76727	-1.83862	0.0198801	0.0903482	0.0622004	0.202354	10	2.24009	0.481113	0.0607957	0.137719	Not Significant	Not Significant	1.04408	1.70158
P61978-2	HNRNPK	23.0284	21.9699	22.423	23.1405	22.6144	21.9992	22.7854	22.0746	23.2037	22.4924	23.5045	23.48	-0.394213	-1.27092	-1.19981	0.232524	0.252921	0.400888	0.417771	10	2.24009	0.481113	0.288632	0.323859	Not Significant	Not Significant	0.597016	0.633532
P47755	CAPZA2	24.3239	25.1795	25.3844	25.7286	25.6125	24.9977	26.4122	25.5014	25.7745	25.2499	25.5285	25.1253	-0.394226	-1.41001	-1.29123	0.188872	0.220477	0.346611	0.388376	10	2.24009	0.481113	0.234512	0.279643	Not Significant	Not Significant	0.656636	0.723831
Q9HD20-2	ATP13A1	18.0911	18.7922	18.7257	20.6223	20.9679	20.0756	18.7996	19.3093	21.8424	20.0413	18.8449	20.8101	-0.395457	-0.576778	-0.61505	0.576842	0.549786	0.716213	0.696647	10	2.24009	0.481113	1.41027	1.24022	Not Significant	Not Significant	0.259806	0.238943
Q13509	TUBB3	24.417	24.7895	24.7995	25.2891	24.9933	24.6153	25.4073	25.3844	25.2714	25.4488	25.0317	24.7338	-0.39562	-2.35802	-1.72914	0.0400887	0.108899	0.106252	0.234147	10	2.24009	0.481113	0.0844469	0.157042	Not Significant	Not Significant	0.962975	1.39698
Q07002-3	CDK18	23.1287	24.1946	23.2679	23.5404	23.7995	24.0526	23.9316	23.895	24.0854	24.1565	24.3031	23.9933	-0.39691	-2.14528	-1.65788	0.0575204	0.12273	0.142644	0.255687	10	2.24009	0.481113	0.102692	0.171948	Not Significant	Not Significant	0.91105	1.24018
contam_sp|O76011|KRT34_HUMAN Keratin, type I cuticular Ha4 OS=Homo sapiens GN=KRT34 PE=2 SV=2	contam_sp|O76011|KRT34_HUMAN Keratin, type I cuticular Ha4 OS=Homo sapiens GN=KRT34 PE=2 SV=2	24.4298	24.019	24.48	24.391	24.5638	24.9933	25.5869	24.1795	24.9847	24.2021	25.2535	25.0567	-0.397729	-1.49437	-1.3467	0.165949	0.202483	0.312557	0.370884	10	2.24009	0.481113	0.212512	0.261669	Not Significant	Not Significant	0.693612	0.780025
Q9NUI1	DECR2	23.6971	24.019	24.3844	24.4234	24.5696	24.2961	23.9672	24.558	24.8811	24.6431	24.8336	24.9088	-0.400348	-2.05701	-1.63039	0.0667208	0.128467	0.159888	0.264071	10	2.24009	0.481113	0.113639	0.180891	Not Significant	Not Significant	0.891208	1.17574
P33992	MCM5	23.8858	24.5696	24.417	24.8528	24.6153	24.0609	24.0772	24.6918	25.2714	24.8044	25.0975	24.8623	-0.400551	-1.78619	-1.50927	0.104371	0.156604	0.217774	0.307556	10	2.24009	0.481113	0.150862	0.211302	Not Significant	Not Significant	0.805197	0.98142
P21333-2	FLNA	24.391	24.9628	25.4362	25.275	25.1795	24.9933	25.3877	25.1642	25.7466	25.5195	25.5696	25.2785	-0.404748	-2.35937	-1.75163	0.0399964	0.104832	0.106252	0.227096	10	2.24009	0.481113	0.0882875	0.160179	Not Significant	Not Significant	0.979504	1.39798
P25705-2	ATP5F1A	24.7441	25.0105	24.6096	25.1604	25.1681	24.9584	25.1332	25.2643	25.6096	25.239	25.6096	25.228	-0.405456	-3.24026	-1.97509	0.00886549	0.0712494	0.0350452	0.171184	10	2.24009	0.481113	0.0469731	0.126426	Not Significant	Not Significant	1.14722	2.0523
E5RIM7	ATOX1	19.1314	21.8975	18.9405	19.0956	19.7522	18.7465	21.2827	20.8721	19.6278	19.2625	19.3746	19.59	-0.407675	-0.686281	-0.72334	0.508135	0.483066	0.660441	0.640166	10	2.24009	0.481113	1.05863	0.95294	Not Significant	Not Significant	0.315994	0.294021
P05787	KRT8	25.6375	25.8361	26.341	25.7517	26.4504	26.2821	28.0864	25.6649	26.2299	25.6068	26.6595	26.515	-0.410619	-1.0369	-1.03476	0.324207	0.320795	0.491626	0.491284	10	2.24009	0.481113	0.470468	0.472416	Not Significant	Not Significant	0.493773	0.489177
O14979-2	HNRNPDL	19.4523	22.9236	23.1962	22.6862	22.1113	22.2981	24.6865	22.3578	22.7608	22.5378	23.0073	19.8116	-0.415701	-0.489642	-0.5287	0.63495	0.606468	0.755893	0.737033	10	2.24009	0.481113	2.16235	1.85466	Not Significant	Not Significant	0.217192	0.19726
O00139-1	KIF2A	19.9638	19.3045	20.7598	19.4669	19.7847	18.8327	21.0639	19.4613	21.123	19.327	19.811	19.8296	-0.417229	-0.992705	-1.00118	0.344266	0.336121	0.5125	0.50228	10	2.24009	0.481113	0.529943	0.521006	Not Significant	Not Significant	0.473505	0.463106
contam_sp|P02666|CASB_BOVIN Beta-casein OS=Bos taurus GN=CSN2 PE=1 SV=2	contam_sp|P02666|CASB_BOVIN Beta-casein OS=Bos taurus GN=CSN2 PE=1 SV=2	26.7517	26.6458	27.17	27.3153	27.189	27.3828	26.0127	27.1115	27.6527	27.0914	28.4194	28.6764	-0.418251	-1.00023	-1.0079	0.340785	0.333012	0.50843	0.500058	10	2.24009	0.481113	0.524556	0.516605	Not Significant	Not Significant	0.47754	0.467519
P12236	SLC25A6	19.9663	23.1437	23.5045	23.6971	23.7077	23.1293	23.4041	22.9966	23.09	23.3239	23.3778	23.4676	-0.418564	-0.706169	-0.744149	0.496206	0.470832	0.649208	0.627549	10	2.24009	0.481113	1.05397	0.949129	Not Significant	Not Significant	0.327134	0.304338
P15531-2	NME1	19.9725	22.2464	20.8108	23.5045	19.3329	21.6777	23.252	23.7077	23.976	19.4045	20.4376	19.2792	-0.418683	-0.381687	-0.416113	0.710679	0.684531	0.8124	0.795466	10	2.24009	0.481113	3.60976	3.03718	Not Significant	Not Significant	0.164607	0.148327
Q6YN16-2	HSDL2	18.6823	22.1132	22.0714	22.5349	22.6916	21.8397	23.2535	22.6053	22.7097	23.0709	22.0814	18.737	-0.420778	-0.4581	-0.496361	0.656674	0.628433	0.772803	0.751035	10	2.24009	0.481113	2.53108	2.15591	Not Significant	Not Significant	0.201741	0.18265
P06576	ATP5F1B	24.7945	25.5045	25.0233	26.1719	25.8044	25.6125	25.8858	26.143	26.0443	25.9628	25.8312	25.5955	-0.425254	-1.92687	-1.61724	0.0828626	0.131292	0.190193	0.268684	10	2.24009	0.481113	0.146121	0.207429	Not Significant	Not Significant	0.881761	1.08164
Q15436	SEC23A	22.2943	22.2308	23.1267	22.7847	22.9264	22.5397	23.0456	22.6452	23.0581	22.8703	23.7286	23.1149	-0.426672	-2.05541	-1.6793	0.0668991	0.118418	0.159901	0.248947	10	2.24009	0.481113	0.129274	0.193665	Not Significant	Not Significant	0.926582	1.17458
P63244	RACK1	23.0665	23.895	24.1719	24.2096	24.0609	23.7995	24.317	23.848	24.4738	24.3511	24.4105	24.3645	-0.426956	-2.18301	-1.73437	0.0539698	0.107941	0.13529	0.23274	10	2.24009	0.481113	0.114756	0.181804	Not Significant	Not Significant	0.966814	1.26785
P17858	PFKL	25.6096	25.8312	26.4441	26.0443	25.945	25.9803	25.9562	26.2768	26.604	26.3795	26.632	26.5754	-0.428201	-2.76657	-1.93596	0.0199041	0.0763067	0.0622004	0.179146	10	2.24009	0.481113	0.0718676	0.146765	Not Significant	Not Significant	1.11744	1.70106
P56385	ATP5ME	23.5522	23.9933	23.5754	24.417	24.4614	24.002	23.6865	24.417	24.6703	24.4862	24.8811	24.4298	-0.428267	-1.86317	-1.59037	0.0920354	0.137235	0.202216	0.278583	10	2.24009	0.481113	0.158507	0.217548	Not Significant	Not Significant	0.862536	1.03605
P51571	SSR4	21.802	22.8534	22.7365	23.0966	23.013	22.7858	22.6214	23.0127	23.5983	23.391	23.2679	22.9774	-0.430243	-1.81087	-1.56615	0.10026	0.142789	0.213196	0.287131	10	2.24009	0.481113	0.169346	0.226403	Not Significant	Not Significant	0.845304	0.998874
contam_sp|P00761|TRYP_PIG Trypsin OS=Sus scrofa PE=1 SV=1	contam_sp|P00761|TRYP_PIG Trypsin OS=Sus scrofa PE=1 SV=1	34.6307	34.4083	35.0225	35.4642	35.0142	35.6116	34.5179	34.9153	35.6576	35.0911	36.1185	36.4442	-0.432184	-1.20887	-1.18164	0.25452	0.259798	0.429619	0.425815	10	2.24009	0.481113	0.383443	0.401318	Not Significant	Not Significant	0.585364	0.594277
Q7Z5L9-2	IRF2BP2	19.4352	19.3342	22.7224	19.5067	20.2685	21.1236	18.8247	19.1214	22.3639	22.6746	22.5538	19.4535	-0.433566	-0.46252	-0.501559	0.653609	0.624877	0.770176	0.750298	10	2.24009	0.481113	2.63615	2.24175	Not Significant	Not Significant	0.204205	0.184682
P51659-2	HSD17B4	19.9938	19.4106	18.7648	19.2677	19.4284	19.0855	20.1365	19.6179	18.8947	20.0737	20.1551	19.7214	-0.441399	-1.7069	-1.52312	0.118646	0.153138	0.241167	0.30463	10	2.24009	0.481113	0.200616	0.251951	Not Significant	Not Significant	0.814916	0.925747
A2A3N6	PIPSL	18.6534	19.626	19.3271	19.3379	18.8822	19.1083	19.5617	19.7822	19.4713	19.3798	19.4087	19.9996	-0.444744	-2.55482	-1.91196	0.0286264	0.07957	0.0834404	0.185396	10	2.24009	0.481113	0.090912	0.162324	Not Significant	Not Significant	1.09925	1.54323
P31153	MAT2A	23.4425	24.9088	24.5225	24.8288	24.604	24.6264	24.7129	24.9495	25.3342	24.7077	24.9716	24.9361	-0.446457	-1.88553	-1.62856	0.0887125	0.128857	0.19869	0.264286	10	2.24009	0.481113	0.168195	0.225463	Not Significant	Not Significant	0.889891	1.05202
Q9UL46	PSME2	22.6001	23.1459	23.7594	23.5045	23.4041	23.2473	23.8576	23.6971	23.9406	23.48	23.6431	23.7492	-0.451045	-2.59124	-1.93913	0.0268928	0.0758857	0.0797304	0.178611	10	2.24009	0.481113	0.0908965	0.162311	Not Significant	Not Significant	1.11984	1.57036
P02765	AHSG	19.2624	19.2681	19.4476	21.7571	21.3887	20.749	21.8776	19.4895	19.4639	22.7675	22.0053	18.9955	-0.454406	-0.561975	-0.605333	0.586507	0.556015	0.722396	0.700701	10	2.24009	0.481113	1.96144	1.69052	Not Significant	Not Significant	0.254913	0.231727
P37802	TAGLN2	24.3712	24.7543	25.9428	25.6998	24.9977	25.5374	25.5522	25.341	26.0874	25.6595	26.0443	25.3578	-0.456498	-1.62277	-1.48892	0.135703	0.161816	0.267098	0.313137	10	2.24009	0.481113	0.237402	0.282004	Not Significant	Not Significant	0.790979	0.86741
Q01433-2	AMPD2	22.4885	22.2334	23.0029	23.0246	22.8681	22.952	21.9982	22.4384	23.7796	23.2345	24.1253	23.7796	-0.464342	-1.25941	-1.23919	0.236485	0.23851	0.406596	0.407566	10	2.24009	0.481113	0.407817	0.421231	Not Significant	Not Significant	0.622493	0.626197
contam_sp|P02768|ALBU_HUMAN Serum albumin OS=Homo sapiens GN=ALB PE=1 SV=2	contam_sp|P02768|ALBU_HUMAN Serum albumin OS=Homo sapiens GN=ALB PE=1 SV=2	24.4862	26.3118	27.0813	27.1015	27.217	27.8623	25.3712	26.9203	27.5754	26.965	28.258	27.7581	-0.464653	-0.734605	-0.778528	0.479452	0.451047	0.631584	0.606422	10	2.24009	0.481113	1.20025	1.06864	Not Significant	Not Significant	0.345779	0.319255
Q9ULV4-2	CORO1C	19.424	23.0349	19.8508	18.82	18.8169	21.279	22.2419	19.544	19.0381	20.0276	22.2414	20.9273	-0.465792	-0.530911	-0.574128	0.60707	0.57628	0.737886	0.716454	10	2.24009	0.481113	2.3092	1.97464	Not Significant	Not Significant	0.239366	0.216762
Q9H857-2	NT5DC2	21.23	22.7862	22.8473	22.3065	22.7869	22.3761	21.3779	23.0024	23.9584	22.5289	23.0883	23.2102	-0.472171	-1.0944	-1.10854	0.299438	0.288937	0.467083	0.459221	10	2.24009	0.481113	0.558425	0.544276	Not Significant	Not Significant	0.539197	0.523693
P00533	EGFR	18.5512	22.7174	22.7536	23.3101	22.9529	22.7787	22.8211	22.9168	23.5285	23.21	22.9836	20.443	-0.473177	-0.550219	-0.594468	0.594245	0.563027	0.726696	0.704736	10	2.24009	0.481113	2.21869	1.90069	Not Significant	Not Significant	0.249471	0.226034
Q9UH99-2	SUN2	19.0517	19.6218	18.4671	21.63	21.0184	21.3231	24.2244	21.0752	20.3688	18.9948	18.9903	20.3104	-0.475291	-0.498466	-0.540895	0.628936	0.598286	0.750665	0.731054	10	2.24009	0.481113	2.72753	2.3164	Not Significant	Not Significant	0.223091	0.201394
P42224-2	STAT1	23.5869	24.0772	24.4923	24.3778	24.6431	24.6153	24.0275	24.9539	24.8764	24.7024	25.3943	24.6971	-0.476505	-1.93774	-1.69798	0.0813853	0.114769	0.187734	0.244048	10	2.24009	0.481113	0.181412	0.236261	Not Significant	Not Significant	0.940177	1.08945
P08779	KRT16	20.8455	19.941	19.7185	18.6886	20.6562	18.4872	19.4731	23.5983	19.3011	19.5042	19.5768	19.7502	-0.477801	-0.604613	-0.650466	0.558904	0.527413	0.702041	0.675264	10	2.24009	0.481113	1.87353	1.6187	Not Significant	Not Significant	0.277849	0.252663
Q9P258	RCC2	23.7492	23.8191	23.7796	23.1994	23.5638	24.002	23.8093	23.9316	24.5463	24.1095	24.5404	24.0443	-0.478035	-2.81215	-2.07728	0.0184067	0.0594637	0.0595323	0.15111	10	2.24009	0.481113	0.0866885	0.158873	Not Significant	Not Significant	1.22575	1.73502
Q16698-2	DECR1	20.554	21.3522	20.1627	18.8734	18.2776	18.4501	23.9134	19.3099	19.3214	19.6238	18.8257	19.5759	-0.483357	-0.521289	-0.565044	0.613514	0.582253	0.740862	0.719237	10	2.24009	0.481113	2.57929	2.1953	Not Significant	Not Significant	0.234888	0.212176
P49327	FASN	19.2561	23.0503	23.0843	23.3101	22.8881	23.2535	23.1409	23.7695	23.7286	23.5754	23.4923	20.0374	-0.483618	-0.552094	-0.596994	0.593008	0.561393	0.726533	0.703642	10	2.24009	0.481113	2.30198	1.96874	Not Significant	Not Significant	0.250733	0.22694
Q96PU5-4	NEDD4L	22.8357	23.4425	23.1675	23.4425	23.4041	23.3101	23.0158	23.417	24.1565	23.6649	23.3239	24.9495	-0.487545	-1.61892	-1.51586	0.136533	0.154947	0.268139	0.306252	10	2.24009	0.481113	0.272081	0.310336	Not Significant	Not Significant	0.809817	0.864762
O14730-2	RIOK3	22.1307	22.4284	22.3035	22.6177	22.8058	22.8601	22.4915	22.6189	23.1811	22.8638	23.3778	23.5638	-0.491772	-2.33748	-1.92134	0.0415175	0.0782797	0.109412	0.18285	10	2.24009	0.481113	0.132786	0.196534	Not Significant	Not Significant	1.10635	1.38177
P57729	RAB38	19.9837	21.2342	19.916	18.4819	20.5831	18.5022	20.5174	18.4954	22.2599	22.1336	19.5221	18.7587	-0.497655	-0.615329	-0.662811	0.552083	0.519739	0.701479	0.672389	10	2.24009	0.481113	1.96229	1.69122	Not Significant	Not Significant	0.284215	0.257996
P35749-2	MYH11	19.3034	19.436	19.0888	19.5084	18.8166	18.8194	20.5597	19.2417	19.4027	19.6531	19.1649	19.9526	-0.500339	-2.02116	-1.77546	0.0708434	0.100671	0.167169	0.219623	10	2.24009	0.481113	0.183844	0.238248	Not Significant	Not Significant	0.997098	1.1497
P08729	KRT7	24.9406	25.7077	25.848	25.8764	25.8927	26.0813	27.7645	25.433	25.8881	25.7182	26.0854	26.463	-0.500883	-1.33038	-1.31467	0.212935	0.212722	0.378691	0.381333	10	2.24009	0.481113	0.42525	0.435474	Not Significant	Not Significant	0.672187	0.671752
Q9NQC3-2	RTN4	22.7881	23.1621	22.7614	23.0545	22.6497	23.2133	22.9164	23.4041	23.4923	23.0312	23.7389	24.1253	-0.513188	-2.48462	-2.02534	0.0322863	0.0652074	0.0910512	0.160417	10	2.24009	0.481113	0.127983	0.19261	Not Significant	Not Significant	1.1857	1.49098
Q96H79	ZC3HAV1L	24.1332	23.6757	24.3578	24.3444	24.3844	24.2244	24.1795	24.4488	25.2133	24.8904	24.8904	24.604	-0.517755	-2.78392	-2.15715	0.0193204	0.0515459	0.0612034	0.13584	10	2.24009	0.481113	0.103767	0.172826	Not Significant	Not Significant	1.28781	1.71398
Q9Y383	LUC7L2	21.3472	24.2244	23.2238	23.4676	22.959	23.4676	23.4041	23.48	23.6649	23.5983	23.9933	23.6971	-0.524684	-1.30462	-1.30564	0.221245	0.215683	0.390295	0.384429	10	2.24009	0.481113	0.485227	0.484474	Not Significant	Not Significant	0.666184	0.655126
Q9Y3Z3-4	SAMHD1	22.565	23.7594	23.8191	23.7796	23.8191	23.2439	23.6757	24.1795	23.848	23.7796	24.2821	24.3712	-0.525009	-2.19765	-1.90471	0.0526498	0.0805817	0.1327	0.186812	10	2.24009	0.481113	0.171213	0.227928	Not Significant	Not Significant	1.09376	1.2786
Q9BRJ7	NUDT16L1	22.3345	22.7209	22.9725	22.9445	22.6099	22.5799	21.9158	23.0928	23.9495	23.0343	23.8288	23.5045	-0.527237	-1.66019	-1.57721	0.127862	0.14023	0.256002	0.283216	10	2.24009	0.481113	0.302565	0.335241	Not Significant	Not Significant	0.853158	0.893257
O43795-2	MYO1B	19.3162	19.5717	21.9241	21.7645	21.5728	19.2318	23.9933	20.2426	22.4133	18.7857	22.1168	18.9971	-0.527978	-0.525633	-0.571449	0.6106	0.578038	0.740242	0.716736	10	2.24009	0.481113	3.02683	2.56093	Not Significant	Not Significant	0.238044	0.214243
Q8IYM9	TRIM22	22.6691	23.8288	24.0359	23.5165	23.417	23.0393	23.4676	23.5285	24.3376	24.1488	24.002	24.2021	-0.529988	-2.08905	-1.85155	0.0632303	0.0883568	0.15311	0.199189	10	2.24009	0.481113	0.193089	0.245801	Not Significant	Not Significant	1.05376	1.19908
O60547	GMDS	23.0775	23.8288	23.7077	23.8385	23.4298	23.7796	24.5404	23.7286	24.5105	24.002	24.2961	23.7695	-0.530883	-2.76997	-2.17898	0.0197882	0.049561	0.0622004	0.132037	10	2.24009	0.481113	0.110196	0.178079	Not Significant	Not Significant	1.30486	1.70359
O60664-3	PLIN3	22.7897	23.9495	23.6096	23.6096	23.5522	23.7182	23.9043	23.8764	24.4488	24.2961	24.1488	23.7492	-0.532477	-2.73046	-2.16625	0.0211768	0.0507092	0.0653958	0.134017	10	2.24009	0.481113	0.114091	0.181261	Not Significant	Not Significant	1.29491	1.67414
P29401-2	TKT	19.449	19.23	20.2373	20.5401	19.9571	20.1612	21.9639	22.2956	20.2994	19.3759	19.927	18.908	-0.53252	-0.888874	-0.937601	0.39495	0.366582	0.556903	0.530584	10	2.24009	0.481113	1.07675	0.967738	Not Significant	Not Significant	0.435828	0.403458
Q9UDY8-2	MALT1	18.9756	21.7545	19.9577	19.0064	20.1928	21.8722	20.2512	22.4518	23.4041	19.7567	19.3683	19.7338	-0.534462	-0.620959	-0.670922	0.548518	0.514731	0.697908	0.669515	10	2.24009	0.481113	2.22243	1.90375	Not Significant	Not Significant	0.288419	0.260809
P58107	EPPK1	25.5255	23.6096	23.9672	24.4984	24.3101	24.9043	23.848	24.3712	25.019	24.8811	25.8741	26.067	-0.5409	-1.21344	-1.23545	0.252843	0.239853	0.428352	0.407566	10	2.24009	0.481113	0.596096	0.575052	Not Significant	Not Significant	0.620056	0.597149
Q6NUK1-2	SLC25A24	22.4887	22.8021	22.5884	23.0039	22.871	22.6168	22.8804	23.1494	23.7492	23.2394	23.3778	23.2228	-0.541352	-3.82171	-2.53115	0.00336412	0.026032	0.0169991	0.078582	10	2.24009	0.481113	0.0601956	0.137229	Not Significant	Not Significant	1.58449	2.47313
Q9HA64	FN3KRP	23.9406	24.0691	24.4234	24.8385	24.7077	24.7796	25.141	24.4551	25.1719	24.8044	25.4645	24.976	-0.542359	-2.57434	-2.11736	0.0276839	0.0553583	0.0815528	0.143605	10	2.24009	0.481113	0.133157	0.196837	Not Significant	Not Significant	1.25682	1.55777
P00734	F2	18.6105	23.1701	23.848	25.4862	25.2244	24.2891	23.7594	23.5165	23.3239	25.1757	24.217	23.895	-0.543205	-0.51144	-0.557031	0.620145	0.587547	0.747238	0.722714	10	2.24009	0.481113	3.38423	2.85292	Not Significant	Not Significant	0.230957	0.207507
Q6PIU2-2	NCEH1	21.1007	22.5609	22.1538	23.0305	22.8129	22.9895	21.8284	23.0155	23.417	22.9197	23.4041	23.3376	-0.545667	-1.40746	-1.39892	0.189605	0.186663	0.346611	0.349521	10	2.24009	0.481113	0.450924	0.456449	Not Significant	Not Significant	0.728942	0.722149
Q8NDC0	MAPK1IP1L	19.2678	20.6398	22.0874	20.1386	22.064	22.5066	21.9944	22.5665	22.6442	23.1108	22.3969	17.2797	-0.548051	-0.52973	-0.576472	0.607859	0.574744	0.737886	0.715529	10	2.24009	0.481113	3.2111	2.71148	Not Significant	Not Significant	0.240525	0.216197
Q9UI30	TRMT112	21.4786	23.2398	23.0576	23.6096	23.2535	23.1138	22.7771	23.3645	24.0443	23.7796	23.8093	23.2679	-0.548291	-1.52486	-1.49238	0.158277	0.160919	0.301247	0.313137	10	2.24009	0.481113	0.38787	0.404934	Not Significant	Not Significant	0.793392	0.800583
P06733	ENO1	26.1757	26.9428	27.2353	27.2625	27.1507	26.9203	27.5609	27.5826	27.8741	27.4154	27.2803	27.2714	-0.549569	-2.89925	-2.26821	0.0158541	0.0421737	0.0539155	0.117149	10	2.24009	0.481113	0.107794	0.176116	Not Significant	Not Significant	1.37496	1.79986
O60841	EIF5B	18.0705	19.319	20.091	19.2697	20.0323	18.6903	20.4205	19.6907	20.228	18.9356	19.7137	19.8075	-0.553877	-1.45228	-1.43884	0.177066	0.175272	0.330881	0.332227	10	2.24009	0.481113	0.43636	0.44455	Not Significant	Not Significant	0.756287	0.751864
Q14247-2	CTTN	23.1235	24.2244	24.5285	24.4105	24.3307	23.7895	24.8044	24.3778	24.9361	24.3778	24.7895	24.4738	-0.558716	-2.35156	-2.03379	0.0405323	0.0642388	0.107121	0.159734	10	2.24009	0.481113	0.169352	0.226408	Not Significant	Not Significant	1.1922	1.3922
contam_sp|P02769|ALBU_BOVIN Serum albumin OS=Bos taurus GN=ALB PE=1 SV=4	contam_sp|P02769|ALBU_BOVIN Serum albumin OS=Bos taurus GN=ALB PE=1 SV=4	30.393	30.2308	30.393	30.8157	30.6198	31.0737	30.2647	30.7771	31.2308	30.846	31.846	31.9574	-0.56596	-1.90414	-1.77622	0.0860336	0.100539	0.195052	0.219623	10	2.24009	0.481113	0.265031	0.304577	Not Significant	Not Significant	0.997665	1.06533
Q15417-3	CNN3	25.8361	26.632	26.976	26.9428	26.8264	26.6595	26.8504	27.0296	27.4234	27.0711	27.4785	27.4234	-0.567294	-2.80151	-2.26285	0.018746	0.0425864	0.0600391	0.117589	10	2.24009	0.481113	0.123014	0.18855	Not Significant	Not Significant	1.37073	1.72709
Q9UBI6	GNG12	22.6339	22.3146	23.1304	22.7626	19.7305	23.3101	22.6844	22.2384	23.0937	23.0538	23.4041	22.819	-0.568536	-1.01348	-1.06227	0.334725	0.308625	0.503449	0.47819	10	2.24009	0.481113	0.94408	0.859351	Not Significant	Not Significant	0.51057	0.475312
Q9Y6C9	MTCH2	23.9584	24.5404	24.9584	24.9316	25.1642	24.8576	24.3307	25.1015	25.8811	25.654	25.4676	25.4041	-0.571428	-2.01636	-1.8543	0.0714126	0.0879377	0.168083	0.199189	10	2.24009	0.481113	0.240939	0.284894	Not Significant	Not Significant	1.05582	1.14623
Q8WX93-3	PALLD	26.2874	26.8504	27.1015	27.4314	27.0296	27.0609	27.3578	27.3153	27.9595	27.4551	27.7129	27.4073	-0.574465	-3.09146	-2.39442	0.0114155	0.0334928	0.0420692	0.0965134	10	2.24009	0.481113	0.103591	0.172682	Not Significant	Not Significant	1.47505	1.9425
Q9UBL6-2	CPNE7	23.0696	23.867	23.7077	24.48	24.4298	23.7796	23.976	24.3844	24.6918	24.7745	24.6153	24.3712	-0.579922	-2.37893	-2.07778	0.0386833	0.0594104	0.104626	0.15111	10	2.24009	0.481113	0.178279	0.233701	Not Significant	Not Significant	1.22614	1.41248
Q9NZL9-2	MAT2B	21.5942	22.7737	23.0115	23.136	23.3511	22.4841	23.064	23.232	23.6431	23.4041	23.1754	23.3239	-0.581943	-2.15541	-1.95173	0.0565455	0.0742309	0.140604	0.175162	10	2.24009	0.481113	0.218686	0.266713	Not Significant	Not Significant	1.12942	1.2476
P14174	MIF	28.0243	28.2535	28.1984	29.3303	28.8534	29.1556	29.2625	29.3599	29.3066	29.1937	28.8741	29.3109	-0.582041	-2.46784	-2.12822	0.0332275	0.0542919	0.0931376	0.141865	10	2.24009	0.481113	0.166876	0.224385	Not Significant	Not Significant	1.26526	1.4785
Q9UDW1	UQCR10	19.1874	18.8632	19.9574	17.3378	19.0724	18.9286	17.4874	20.3711	18.8659	20.8484	19.2353	20.0545	-0.585979	-0.964365	-1.01852	0.357604	0.328139	0.527088	0.496774	10	2.24009	0.481113	1.10765	0.992984	Not Significant	Not Significant	0.483942	0.446598
P22234-2	PAICS	22.3953	22.6923	22.9618	23.3239	23.1478	22.4549	23.4298	23.1362	23.976	23.6096	23.6649	22.6857	-0.587719	-2.44329	-2.12321	0.0346535	0.0547815	0.0965337	0.142741	10	2.24009	0.481113	0.173585	0.229867	Not Significant	Not Significant	1.26137	1.46025
P04632	CAPNS1	23.7182	24.7389	24.48	24.945	24.5345	24.7389	24.5285	25.0359	25.5926	25.1681	25.4138	24.9539	-0.589552	-2.53904	-2.17612	0.0294115	0.0498173	0.0850177	0.132037	10	2.24009	0.481113	0.161743	0.220192	Not Significant	Not Significant	1.30262	1.53148
contam_sp|P02662|CASA1_BOVIN Alpha-S1-casein OS=Bos taurus GN=CSN1S1 PE=1 SV=2	contam_sp|P02662|CASA1_BOVIN Alpha-S1-casein OS=Bos taurus GN=CSN1S1 PE=1 SV=2	24.4298	24.5463	24.2961	25.1015	24.5404	25.0062	24.019	25.1565	25.7077	24.8191	25.792	25.9672	-0.590201	-1.79199	-1.71834	0.103392	0.110903	0.217774	0.237465	10	2.24009	0.481113	0.325424	0.353917	Not Significant	Not Significant	0.955058	0.985513
P60981	DSTN	24.0105	23.4676	23.9134	24.2244	23.895	24.3376	24.3645	24.317	24.8433	24.4923	24.6264	24.7492	-0.590699	-3.91024	-2.69633	0.00291215	0.0191534	0.0157528	0.0609813	10	2.24009	0.481113	0.0684616	0.143982	Not Significant	Not Significant	1.71776	2.53579
P53992	SEC24C	21.3536	21.8349	22.1612	22.3301	21.9606	21.4587	21.7568	23.0423	23.1848	23.0913	20.4202	23.1656	-0.593646	-1.21568	-1.25383	0.252027	0.233322	0.4283	0.402737	10	2.24009	0.481113	0.715382	0.672508	Not Significant	Not Significant	0.632045	0.598553
P09496-2	CLTA	18.59	19.8167	19.3329	21.9341	21.5361	19.4404	24.019	22.351	19.0857	20.1836	18.8788	19.7497	-0.602966	-0.606586	-0.659219	0.557645	0.521964	0.702041	0.673463	10	2.24009	0.481113	2.9643	2.50984	Not Significant	Not Significant	0.282359	0.253642
O15270	SPTLC2	28.3578	33.4581	33.8138	33.9505	33.9591	34.1604	33.0641	33.2759	33.7946	33.7751	33.9417	33.4702	-0.60365	-0.646461	-0.700919	0.532536	0.496463	0.685078	0.656041	10	2.24009	0.481113	2.61582	2.22514	Not Significant	Not Significant	0.304113	0.273651
Q93083	MT1L	18.7541	19.4727	19.1443	19.5106	18.7666	19.042	20.1811	19.1174	19.0705	20.0913	20.2195	19.6326	-0.603688	-2.37718	-2.10768	0.0387988	0.0563249	0.104632	0.145127	10	2.24009	0.481113	0.193474	0.246116	Not Significant	Not Significant	1.2493	1.41118
Q96AB3-2	ISOC2	24.141	24.6431	25.5926	25.3877	25.3444	25.5433	24.989	25.4138	26.3101	25.8504	25.8336	25.8811	-0.604322	-1.99907	-1.87382	0.0735021	0.0850198	0.171258	0.194662	10	2.24009	0.481113	0.274159	0.312034	Not Significant	Not Significant	1.07048	1.1337
Q99836-5	MYD88	22.898	24.0854	23.5522	24.0526	22.8622	23.7077	24.002	23.8288	24.1174	23.867	24.6153	24.3578	-0.605061	-2.39002	-2.11669	0.0379573	0.0554239	0.103545	0.143605	10	2.24009	0.481113	0.192272	0.245134	Not Significant	Not Significant	1.2563	1.4207
Q8TDB6	DTX3L	26.0505	25.1833	25.9134	26.1273	25.767	26.3712	24.848	25.976	26.6998	25.8093	27.8504	27.9031	-0.612318	-1.17554	-1.22216	0.267007	0.24466	0.43791	0.410727	10	2.24009	0.481113	0.813953	0.753039	Not Significant	Not Significant	0.611437	0.573478
P61586	RHOA	19.426	23.3101	23.168	24.217	23.7594	23.48	24.1488	23.3101	23.3645	23.4923	23.2821	23.4676	-0.617478	-0.855167	-0.915111	0.412478	0.377809	0.570442	0.538	10	2.24009	0.481113	1.56409	1.36589	Not Significant	Not Significant	0.422728	0.384599
Q9ULA0-2	DNPEP	23.5638	25.2244	24.8764	25.417	25.2679	24.7995	25.5983	25.2926	25.4831	25.7208	25.5105	25.2714	-0.621303	-2.17641	-2.00599	0.0545754	0.0674755	0.13638	0.165119	10	2.24009	0.481113	0.244482	0.287788	Not Significant	Not Significant	1.17085	1.263
P43490	NAMPT	19.2508	19.4725	19.9447	19.4658	18.5969	19.1839	20.0753	19.9933	20.0746	19.7674	19.3231	20.4332	-0.625366	-2.64755	-2.28455	0.0244154	0.0409394	0.0740467	0.114063	10	2.24009	0.481113	0.167379	0.224796	Not Significant	Not Significant	1.38786	1.61234
O75694-2	NUP155	21.7452	22.8299	22.8156	23.0231	22.6439	22.9714	22.2779	23.3239	23.8288	23.1751	23.7077	23.48	-0.62738	-2.10804	-1.96717	0.0612441	0.0722476	0.150267	0.171968	10	2.24009	0.481113	0.265722	0.305141	Not Significant	Not Significant	1.14118	1.21294
P07951-2	TPM2	20.6986	20.5133	25.3975	19.6732	19.9482	18.7419	26.5725	19.4307	23.3101	18.9485	20.5458	19.9543	-0.631535	-0.411837	-0.452195	0.689147	0.659038	0.793456	0.773833	10	2.24009	0.481113	7.05448	5.85147	Not Significant	Not Significant	0.181089	0.161688
Q9H6S3-3	EPS8L2	22.17	22.524	22.8854	23.9225	23.6096	22.6685	22.6038	23.5045	23.8764	23.6971	23.654	24.2463	-0.633649	-1.78959	-1.74555	0.103797	0.105918	0.217774	0.228912	10	2.24009	0.481113	0.376109	0.395326	Not Significant	Not Significant	0.975029	0.983816
P08590	MYL3	19.7302	19.5749	26.2996	19.8398	18.5055	18.9717	29.9259	19.3195	19.0064	18.8081	19.835	19.8478	-0.636827	-0.299427	-0.329963	0.770745	0.747007	0.850763	0.837553	10	2.24009	0.481113	13.5701	11.1746	Not Significant	Not Significant	0.126675	0.113089
O14933-2	UBE2L6	25.0975	25.8264	25.1795	25.9111	25.2891	26.2244	26.3444	26.4815	25.8811	25.9111	26.3528	26.3926	-0.639266	-2.95476	-2.45887	0.0144168	0.0297494	0.0505136	0.0870829	10	2.24009	0.481113	0.140424	0.202774	Not Significant	Not Significant	1.52652	1.84113
O60313-10	OPA1	18.4191	21.7655	22.3893	22.4222	22.1324	21.7234	21.9936	22.3175	23.1469	22.7493	23.4425	19.0794	-0.646216	-0.720245	-0.779636	0.487868	0.450418	0.64011	0.606422	10	2.24009	0.481113	2.41499	2.06107	Not Significant	Not Significant	0.346385	0.311698
P60709	ACTB	27.6389	27.965	29.5754	28.2399	28.1263	28.0296	31.3568	28.341	28.5315	28.5165	28.5052	28.2216	-0.649564	-1.15304	-1.20907	0.275709	0.249473	0.44508	0.41484	10	2.24009	0.481113	0.952081	0.865888	Not Significant	Not Significant	0.602976	0.559549
Q99536	VAT1	23.0841	23.2961	23.0785	24.0772	23.7995	23.4041	23.8576	23.9316	24.0691	24.275	24.2607	24.317	-0.661886	-3.62074	-2.78085	0.00468392	0.0163583	0.0216631	0.0536575	10	2.24009	0.481113	0.100252	0.169954	Not Significant	Not Significant	1.78626	2.32939
P36542-2	ATP5F1C	20.4068	20.6483	20.6123	20.2525	19.7685	20.9443	21.1811	22.1812	22.7858	21.9501	18.873	19.6478	-0.664381	-1.02423	-1.08767	0.329866	0.297693	0.499387	0.46952	10	2.24009	0.481113	1.2623	1.11933	Not Significant	Not Significant	0.526231	0.481663
P63241-2	EIF5A	19.1968	19.2362	20.0317	19.7271	19.9854	19.6846	20.7204	19.5759	22.1628	20.4333	20.1557	18.8409	-0.671232	-1.39168	-1.433	0.194199	0.176901	0.35361	0.334629	10	2.24009	0.481113	0.697896	0.658222	Not Significant	Not Significant	0.752269	0.711753
P15924	DSP	22.3263	22.7351	22.9275	22.9639	22.8417	22.8708	24.4362	22.4315	23.6865	22.8909	23.7895	23.48	-0.674858	-2.22088	-2.08476	0.0506192	0.0586761	0.128988	0.149932	10	2.24009	0.481113	0.27701	0.314364	Not Significant	Not Significant	1.23154	1.29569
Q9NS86	LANCL2	19.0842	21.6333	21.9546	21.9525	21.2544	21.9167	21.9047	22.7858	23.0022	21.6378	23.0768	19.4485	-0.6767	-0.935836	-1.00153	0.371406	0.335961	0.536867	0.50228	10	2.24009	0.481113	1.56861	1.36958	Not Significant	Not Significant	0.473712	0.430151
P18084	ITGB5	18.6818	21.598	21.6839	21.7721	21.7037	22.3026	21.1849	22.4929	22.8213	22.2569	22.6845	20.3739	-0.678707	-1.02178	-1.08706	0.330967	0.297955	0.500236	0.46952	10	2.24009	0.481113	1.32364	1.16945	Not Significant	Not Significant	0.52585	0.480215
Q9C0C2	TNKS1BP1	20.4815	18.2078	21.7729	21.4752	22.0003	18.6555	21.7338	20.8696	22.1271	22.4285	19.8551	19.6534	-0.679044	-0.824111	-0.88855	0.429094	0.391372	0.586281	0.550182	10	2.24009	0.481113	2.03678	1.75208	Not Significant	Not Significant	0.40741	0.367448
Q9NP72	RAB18	21.8325	22.867	22.8997	22.8334	22.8495	22.3293	23.0664	22.9586	23.6096	23.2031	23.5522	23.3101	-0.681437	-3.30086	-2.69007	0.0080019	0.019378	0.0326068	0.0612137	10	2.24009	0.481113	0.127855	0.192506	Not Significant	Not Significant	1.71269	2.09681
Q6ZV70-2	LANCL3	22.9665	22.847	23.1609	23.8764	24.1642	23.1991	23.1962	24.1946	24.019	24.1174	24.6209	24.1642	-0.683016	-2.37043	-2.191	0.0392487	0.0484993	0.104928	0.129658	10	2.24009	0.481113	0.249075	0.291541	Not Significant	Not Significant	1.31426	1.40617
P24534	EEF1B2	18.7989	19.2337	22.6775	19.0992	22.425	19.6101	23.0601	19.0823	23.2961	22.65	18.8192	19.0391	-0.683743	-0.59219	-0.646516	0.566871	0.529882	0.706679	0.67699	10	2.24009	0.481113	3.9993	3.35543	Not Significant	Not Significant	0.275821	0.246516
P07384	CAPN1	23.0987	23.1109	23.2961	23.4425	23.976	23.7389	23.7182	24.217	24.4362	23.895	24.3444	24.1795	-0.687833	-3.77406	-2.89407	0.00363724	0.0132359	0.0176866	0.0453452	10	2.24009	0.481113	0.0996483	0.169461	Not Significant	Not Significant	1.87825	2.43923
P21964	COMT	23.6209	22.9745	23.208	23.5522	23.3778	23.6431	23.5165	24.002	24.558	24.2021	24.2244	24.019	-0.690932	-3.90205	-2.94708	0.00295114	0.0119847	0.015871	0.0414734	10	2.24009	0.481113	0.0940601	0.164896	Not Significant	Not Significant	1.92137	2.53001
P06703	S100A6	24.0935	23.6209	23.9847	24.6649	24.239	24.5404	24.7492	25.0935	25.4831	24.7129	24.7077	24.654	-0.709511	-3.46379	-2.81275	0.00608407	0.0154114	0.0260545	0.0509127	10	2.24009	0.481113	0.125874	0.190888	Not Significant	Not Significant	1.81216	2.21581
Q6UB35	MTHFD1L	21.6527	22.8979	22.9593	22.7461	22.8926	22.4877	22.6935	23.0483	24.0772	23.1159	23.5165	23.48	-0.715882	-2.5416	-2.33289	0.0292825	0.0374863	0.0849102	0.106039	10	2.24009	0.481113	0.238006	0.282498	Not Significant	Not Significant	1.42613	1.53339
Q99961	SH3GL1	23.2029	23.654	24.2891	24.5754	24.3712	23.7077	24.2679	24.4862	24.7077	25.0148	25.141	24.5345	-0.725271	-2.8524	-2.53014	0.0171794	0.0260807	0.0567533	0.078582	10	2.24009	0.481113	0.193956	0.246509	Not Significant	Not Significant	1.58368	1.76499
Q9NZU5	LMCD1	23.1956	19.1647	23.3778	20.4371	23.2961	22.8444	19.0384	22.8195	23.6757	23.0988	24.2096	23.8764	-0.733801	-0.685907	-0.747217	0.508361	0.469045	0.660441	0.62607	10	2.24009	0.481113	3.43358	2.89324	Not Significant	Not Significant	0.328786	0.293828
Q9Y5V0	ZNF706	19.5655	23.0162	23.8191	23.6649	23.7895	23.2319	22.8572	23.6971	24.3444	23.2821	23.976	23.5165	-0.764324	-1.0878	-1.16195	0.302207	0.267412	0.47041	0.433959	10	2.24009	0.481113	1.48109	1.29808	Not Significant	Not Significant	0.572818	0.519695
P00747	PLG	19.3953	20.8576	20.4868	22.7963	21.8712	21.9297	22.5689	22.6073	19.2357	23.654	23.6209	20.2611	-0.768492	-0.856862	-0.927503	0.411585	0.371594	0.570442	0.532906	10	2.24009	0.481113	2.41312	2.05954	Not Significant	Not Significant	0.429931	0.385541
Q00341	HDLBP	20.8231	21.1932	21.7852	18.1373	19.7478	19.7922	18.9179	23.0044	23.1379	19.3843	22.6613	19.0025	-0.771548	-0.76169	-0.828319	0.46383	0.423347	0.615556	0.579284	10	2.24009	0.481113	3.07816	2.60287	Not Significant	Not Significant	0.373303	0.333641
contam_sp|Q06830|PRDX1_HUMAN Peroxiredoxin-1 OS=Homo sapiens GN=PRDX1 PE=1 SV=1	contam_sp|Q06830|PRDX1_HUMAN Peroxiredoxin-1 OS=Homo sapiens GN=PRDX1 PE=1 SV=1	24.6153	25.4234	25.5255	25.5195	25.2785	25.6513	26.524	25.9672	26.1155	25.9473	26.2225	25.8764	-0.773217	-4.26732	-3.2624	0.00164394	0.00663763	0.0106305	0.0256896	10	2.24009	0.481113	0.0984951	0.168519	Not Significant	Not Significant	2.17799	2.78411
contam_sp|Q15323|K1H1_HUMAN Keratin, type I cuticular Ha1 OS=Homo sapiens GN=KRT31 PE=1 SV=3	contam_sp|Q15323|K1H1_HUMAN Keratin, type I cuticular Ha1 OS=Homo sapiens GN=KRT31 PE=1 SV=3	19.6232	18.8303	19.0037	21.6353	22.4327	19.6698	22.8397	19.6998	20.6647	19.1725	22.6487	20.8273	-0.776255	-0.901608	-0.974167	0.388465	0.348834	0.552784	0.514627	10	2.24009	0.481113	2.22379	1.90486	Not Significant	Not Significant	0.457382	0.410648
P06756-2	ITGAV	19.7241	18.6685	17.7694	19.2335	19.1935	19.0121	19.6739	19.1636	20.351	19.691	19.7253	19.7035	-0.784517	-2.51233	-2.37607	0.0307893	0.0346387	0.0881736	0.0991975	10	2.24009	0.481113	0.292531	0.327044	Not Significant	Not Significant	1.46044	1.5116
Q96HE7	ERO1A	19.9428	22.8281	19.9984	19.4594	19.7898	19.6766	23.232	19.3786	20.5927	20.0516	19.5533	23.6431	-0.792699	-0.856712	-0.928542	0.411664	0.371076	0.570442	0.532906	10	2.24009	0.481113	2.56843	2.18643	Not Significant	Not Significant	0.430537	0.385457
contam_sp|P04264|K2C1_HUMAN Keratin, type II cytoskeletal 1 OS=Homo sapiens GN=KRT1 PE=1 SV=6	contam_sp|P04264|K2C1_HUMAN Keratin, type II cytoskeletal 1 OS=Homo sapiens GN=KRT1 PE=1 SV=6	27.4862	23.9043	24.3239	24.7024	25.4234	27.1214	23.6757	26.5551	27.7517	26.6998	26.5551	26.4877	-0.793929	-0.961279	-1.03657	0.359079	0.319984	0.528057	0.490854	10	2.24009	0.481113	2.04637	1.75991	Not Significant	Not Significant	0.494872	0.44481
P47756-2	CAPZB	24.275	23.6209	23.417	23.3645	23.8093	23.3778	24.317	23.9406	24.1565	23.9316	25.4583	24.8433	-0.797113	-2.80113	-2.57928	0.0187582	0.0238112	0.0600391	0.0729317	10	2.24009	0.481113	0.242938	0.286527	Not Significant	Not Significant	1.62322	1.72681
P51148-2	RAB5C	22.6465	23.0761	22.7922	23.1875	21.875	23.1325	23.0939	23.3101	23.3511	23.3645	24.3444	24.0359	-0.798355	-2.81403	-2.58873	0.0183478	0.0233972	0.0595323	0.0719018	10	2.24009	0.481113	0.241467	0.285325	Not Significant	Not Significant	1.63084	1.73642
Q8IZP0-10	ABI1	19.1011	19.7282	18.846	19.55	19.9941	19.7374	22.4061	23.5285	18.1189	18.7475	19.3458	19.62	-0.801675	-0.890004	-0.963555	0.394371	0.35392	0.556903	0.520471	10	2.24009	0.481113	2.43407	2.07666	Not Significant	Not Significant	0.451095	0.404095
P13010	XRCC5	23.976	22.3126	23.0161	23.4551	23.5045	23.3645	24.391	23.5045	24.417	23.391	24.275	24.558	-0.81795	-2.64918	-2.49782	0.0243475	0.0276867	0.0740467	0.0825582	10	2.24009	0.481113	0.285991	0.321701	Not Significant	Not Significant	1.55773	1.61355
Q15637-2	SF1	20.4684	23.0545	24.1174	18.9152	23.1838	22.9036	19.8553	23.4676	23.7389	22.9744	23.895	23.6649	-0.825525	-0.805925	-0.876752	0.43903	0.397503	0.596333	0.556263	10	2.24009	0.481113	3.14769	2.65968	Not Significant	Not Significant	0.40066	0.357505
contam_sp|P35527|K1C9_HUMAN Keratin, type I cytoskeletal 9 OS=Homo sapiens GN=KRT9 PE=1 SV=3	contam_sp|P35527|K1C9_HUMAN Keratin, type I cytoskeletal 9 OS=Homo sapiens GN=KRT9 PE=1 SV=3	25.6811	24.3778	24.8997	23.7594	24.1871	26.1719	22.7627	25.9495	27.3494	26.604	25.7645	25.6096	-0.827138	-1.11437	-1.19455	0.291186	0.254897	0.458712	0.419537	10	2.24009	0.481113	1.65279	1.43836	Not Significant	Not Significant	0.593636	0.53583
O95487-2	SEC24B	20.8944	20.2118	21.282	18.8956	19.0338	20.3768	20.9798	20.0201	22.2486	21.3501	22.0957	19.0259	-0.837665	-1.30136	-1.38113	0.222319	0.191935	0.390295	0.354371	10	2.24009	0.481113	1.24299	1.10356	Not Significant	Not Significant	0.716846	0.653024
P29353-2	SHC1	21.5556	22.334	22.102	22.8005	22.4732	22.1163	22.8245	22.9498	23.2535	22.9421	23.3778	23.1361	-0.850387	-4.4354	-3.48971	0.00126349	0.00434228	0.00934983	0.0182573	10	2.24009	0.481113	0.110278	0.178146	Not Significant	Not Significant	2.36228	2.89843
Q66PJ3-10	ARL6IP4	19.7804	22.396	22.2341	23.246	23.1115	22.5032	22.734	23.6209	23.4041	23.0032	22.4572	23.1783	-0.854369	-1.57484	-1.64483	0.146371	0.125425	0.283957	0.259549	10	2.24009	0.481113	0.882959	0.809416	Not Significant	Not Significant	0.901615	0.834545
P26641	EEF1G	19.2111	19.9295	22.493	19.7826	21.5887	21.6277	21.2599	21.635	22.595	22.5758	22.3417	19.4113	-0.864342	-1.18809	-1.27198	0.262249	0.227014	0.435162	0.396185	10	2.24009	0.481113	1.58779	1.38525	Not Significant	Not Significant	0.643947	0.581287
contam_sp|P62937|PPIA_HUMAN Peptidyl-prolyl cis-trans isomerase A OS=Homo sapiens GN=PPIA PE=1 SV=2	contam_sp|P62937|PPIA_HUMAN Peptidyl-prolyl cis-trans isomerase A OS=Homo sapiens GN=PPIA PE=1 SV=2	24.141	25.7492	25.5404	25.9271	25.8118	25.7995	26.1681	26.433	26.5898	26.3153	26.3494	26.4105	-0.882868	-3.13621	-2.87817	0.0105781	0.0136358	0.0399377	0.0460332	10	2.24009	0.481113	0.23774	0.28228	Not Significant	Not Significant	1.86532	1.97559
P51991	HNRNPA3	22.8217	23.3239	23.5404	22.8356	23.2679	22.8962	24.4923	24.5869	24.4923	22.2428	24.0526	24.3444	-0.920928	-2.38024	-2.36486	0.0385965	0.0353576	0.104626	0.100633	10	2.24009	0.481113	0.449087	0.454948	Not Significant	Not Significant	1.45152	1.41345
O95571	ETHE1	18.849	23.8191	23.9134	24.1015	23.9316	24.3307	23.5285	23.9316	24.2317	24.5404	24.2535	23.9933	-0.92228	-1.05245	-1.13806	0.31736	0.276881	0.486023	0.444644	10	2.24009	0.481113	2.3038	1.97022	Not Significant	Not Significant	0.557707	0.498448
P30153	PPP2R1A	20.4849	23.9672	23.5522	24.2021	23.8858	24.002	23.9134	24.4984	24.654	24.1871	23.8093	24.5812	-0.924891	-1.54784	-1.63231	0.152699	0.128059	0.292437	0.263818	10	2.24009	0.481113	1.07114	0.963161	Not Significant	Not Significant	0.892591	0.816162
P42166	TMPO	20.0605	22.694	22.9432	22.1475	22.0299	20.0992	23.417	22.6174	23.4551	23.0097	22.9725	20.1079	-0.9342	-1.27916	-1.36982	0.229725	0.195349	0.397957	0.35924	10	2.24009	0.481113	1.60012	1.39533	Not Significant	Not Significant	0.709189	0.638791
P49915-2	GMPS	18.7844	23.2679	22.9998	23.7389	23.4676	23.1743	23.5165	23.6096	23.8764	23.4041	23.6649	22.9872	-0.937641	-1.21074	-1.3011	0.253834	0.217185	0.429244	0.385597	10	2.24009	0.481113	1.79926	1.55803	Not Significant	Not Significant	0.66317	0.59545
Q9NYL9	TMOD3	19.2839	19.6264	22.5861	19.9828	18.8167	18.9018	24.7441	18.8241	22.1967	19.5543	20.5461	19.0191	-0.947769	-0.864748	-0.94272	0.407443	0.36406	0.568453	0.529489	10	2.24009	0.481113	3.60369	3.03222	Not Significant	Not Significant	0.438827	0.389934
Q14103-3	HNRNPD	20.6154	22.2764	22.0931	21.8548	21.455	21.8856	23.7077	22.5483	23.3511	23.3101	19.5573	23.5522	-0.974372	-1.41558	-1.50993	0.187279	0.156437	0.345086	0.307556	10	2.24009	0.481113	1.42135	1.24927	Not Significant	Not Significant	0.805662	0.727511
P20591	MX1	22.0781	23.2821	22.2014	23.1771	19.5919	22.9457	22.0341	23.3239	23.0166	23.417	23.9225	23.417	-0.975794	-1.57458	-1.66587	0.146429	0.121107	0.283957	0.253448	10	2.24009	0.481113	1.15214	1.02934	Not Significant	Not Significant	0.916831	0.834371
Q9BQB6-2	VKORC1	18.9815	25.1908	25.1604	25.4769	25.5812	25.5983	24.7182	25.0401	25.5812	25.5315	25.7208	25.2535	-0.97601	-0.900471	-0.981345	0.38904	0.345423	0.552784	0.512045	10	2.24009	0.481113	3.52444	2.96747	Not Significant	Not Significant	0.461649	0.410005
Q9BVK6	TMED9	18.5323	24.1871	23.2679	24.5696	24.1488	23.8288	23.6431	24.1642	24.3307	23.8858	24.5696	23.8385	-0.982901	-1.04658	-1.135	0.319929	0.278112	0.488341	0.445846	10	2.24009	0.481113	2.64601	2.24981	Not Significant	Not Significant	0.555781	0.494946
Q13085-2	ACACA	19.6699	21.3515	21.9231	20.613	21.8728	19.7454	21.5525	21.7993	22.828	22.7646	22.8346	19.3158	-0.986511	-1.42424	-1.51984	0.184825	0.153954	0.341927	0.305596	10	2.24009	0.481113	1.43932	1.26395	Not Significant	Not Significant	0.812608	0.733239
P14625	HSP90B1	23.9134	24.4738	23.7492	24.6153	24.3778	24.2679	25.0609	25.0062	25.2961	25.1214	25.4953	25.4923	-1.01248	-6.21906	-4.48316	9.89603e-05	0.000712969	0.00145299	0.00518178	10	2.24009	0.481113	0.0795139	0.153012	Significant	Significant	3.14693	4.00454
P53384-2	NUBP1	18.8983	24.1015	24.0443	24.4614	24.1565	23.7492	24.239	24.0772	24.5463	24.0359	24.2679	24.391	-1.02435	-1.16955	-1.26465	0.269305	0.229545	0.440118	0.397621	10	2.24009	0.481113	2.30135	1.96822	Not Significant	Not Significant	0.639132	0.569756
P50281	MMP14	22.652	22.4913	22.8883	23.5869	19.8151	23.0185	23.3511	23.1836	23.1987	23.6757	23.5638	23.6431	-1.02733	-1.87285	-1.95841	0.090583	0.0733663	0.200453	0.173565	10	2.24009	0.481113	0.902682	0.82553	Not Significant	Not Significant	1.1345	1.04295
Q14694-2	USP10	20.6	19.0925	19.2511	19.2354	20.0601	19.2472	22.4028	19.4587	22.1456	19.3533	19.8925	20.4286	-1.03254	-1.71528	-1.81009	0.117059	0.0948863	0.239958	0.210985	10	2.24009	0.481113	1.08709	0.97619	Not Significant	Not Significant	1.0228	0.931594
Q15149	PLEC	22.3266	21.5094	22.374	21.845	22.3224	22.1699	25.7619	22.0528	23.2034	23.5285	19.4579	24.7695	-1.0378	-1.13645	-1.23107	0.28227	0.241428	0.45095	0.409013	10	2.24009	0.481113	2.50177	2.13197	Not Significant	Not Significant	0.617212	0.549335
O43294-2	TGFB1I1	18.5539	22.9382	23.417	23.8191	24.3975	23.6096	22.5532	23.9134	24.2821	23.867	24.0526	24.3844	-1.0529	-1.15633	-1.25246	0.274424	0.233805	0.44508	0.402737	10	2.24009	0.481113	2.48733	2.12016	Not Significant	Not Significant	0.631146	0.561577
P05783	KRT18	23.7695	23.9134	24.5522	24.2463	24.632	24.002	27.463	24.7182	24.9977	24.4862	24.8142	24.976	-1.05663	-2.23419	-2.2944	0.0494893	0.040212	0.126808	0.112375	10	2.24009	0.481113	0.671006	0.636253	Significant	Significant	1.39564	1.30549
P09493-3	TPM1	24.604	25.6595	27.9259	25.3612	25.0062	24.9495	30.3828	25.772	26.515	26.0105	25.6784	25.7234	-1.09597	-1.22113	-1.32185	0.250044	0.210392	0.42595	0.380103	10	2.24009	0.481113	2.41654	2.06234	Not Significant	Not Significant	0.67697	0.601983
P04406	GAPDH	22.6924	22.8049	22.8277	23.0679	23.0043	22.5592	23.1146	23.9584	24.0359	23.5285	24.5105	24.4862	-1.11293	-4.72592	-4.07313	0.00080916	0.00148495	0.0076546	0.00798591	10	2.24009	0.481113	0.166373	0.223975	Significant	Significant	2.82829	3.09197
Q9NZI8	IGF2BP1	19.132	21.7508	22.1164	20.4234	21.4757	18.7524	22.6162	24.1015	22.3833	19.113	19.6854	22.4653	-1.119	-1.15016	-1.249	0.276839	0.235024	0.446125	0.403863	10	2.24009	0.481113	2.83963	2.40799	Not Significant	Not Significant	0.628888	0.557773
Q9Y6K5	OAS3	19.9488	25.0062	24.8623	25.1095	24.6971	24.5869	24.9316	24.9847	25.0148	25.1871	25.7995	25.1293	-1.13933	-1.37041	-1.47823	0.200534	0.164614	0.360183	0.317887	10	2.24009	0.481113	2.07357	1.78213	Not Significant	Not Significant	0.783534	0.697811
P60953	CDC42	19.4458	22.6911	19.9091	23.4425	23.3376	19.6158	23.237	22.7234	22.6474	23.3376	23.4676	19.9884	-1.15994	-1.21479	-1.31827	0.25235	0.211552	0.4283	0.381333	10	2.24009	0.481113	2.73517	2.32265	Not Significant	Not Significant	0.674584	0.597997
P48509	CD151	19.2209	23.7895	23.3376	24.6811	24.2096	24.895	24.0772	24.3645	24.2021	23.9933	25.5955	24.8858	-1.16412	-1.30073	-1.40784	0.222525	0.184066	0.390295	0.346078	10	2.24009	0.481113	2.40295	2.05123	Not Significant	Not Significant	0.735027	0.652622
P10809	HSPD1	25.6292	26.533	25.9847	26.4831	26.2571	25.8881	27.189	27.391	27.3745	26.8741	27.4707	27.5315	-1.17593	-6.70141	-5.03686	5.3552e-05	0.0002737	0.000884565	0.0029785	10	2.24009	0.481113	0.0923753	0.163519	Significant	Significant	3.56273	4.27122
P04183	TK1	18.8826	24.7745	24.9628	25.5014	25.002	24.9271	24.1095	25.4298	25.6431	25.2499	25.6891	25.0233	-1.18239	-1.1182	-1.21771	0.289625	0.246289	0.457954	0.412712	10	2.24009	0.481113	3.35431	2.82848	Not Significant	Not Significant	0.608555	0.538164
Q9H4A4	RNPEP	21.6758	21.6289	22.0041	22.088	22.1559	22.2341	21.7489	23.5869	23.3239	23.0401	23.7077	23.4923	-1.1855	-3.78281	-3.58111	0.0035854	0.00366395	0.0176866	0.0161388	10	2.24009	0.481113	0.294644	0.32877	Significant	Significant	2.43605	2.44546
Q9Y678	COPG1	19.8136	23.1925	22.4121	23.4676	22.9089	19.3096	22.2207	23.2416	23.1958	22.905	23.3511	23.4298	-1.20662	-1.58174	-1.69832	0.144791	0.114702	0.283153	0.244048	10	2.24009	0.481113	1.7458	1.51435	Not Significant	Not Significant	0.940428	0.83926
P07355	ANXA2	28.3704	29.1115	28.249	29.0557	27.5165	29.49	29.267	29.632	30.5389	28.8858	30.4727	30.2535	-1.20946	-2.97843	-2.98593	0.0138449	0.011143	0.0488799	0.0388953	10	2.24009	0.481113	0.494688	0.492203	Significant	Significant	1.953	1.85871
P32119	PRDX2	19.7712	21.7312	22.4623	22.3341	22.0861	21.6354	23.4425	22.7938	23.1169	22.7444	22.4414	22.7504	-1.21152	-2.83985	-2.87124	0.017553	0.0138137	0.0573753	0.046385	10	2.24009	0.481113	0.546	0.534124	Significant	Significant	1.85969	1.75565
P11216	PYGB	21.6433	19.5655	22.8964	18.5978	22.3568	22.1209	22.6797	22.4354	23.5045	23.1966	23.2482	19.5291	-1.23546	-1.33761	-1.44966	0.210648	0.172289	0.375432	0.327243	10	2.24009	0.481113	2.5593	2.17897	Not Significant	Not Significant	0.763742	0.676443
contam_sp|P35908|K22E_HUMAN Keratin, type II cytoskeletal 2 epidermal OS=Homo sapiens GN=KRT2 PE=1 SV=2	contam_sp|P35908|K22E_HUMAN Keratin, type II cytoskeletal 2 epidermal OS=Homo sapiens GN=KRT2 PE=1 SV=2	26.5682	18.9702	19.0256	22.0255	24.8576	26.5595	22.5794	23.6209	24.9847	24.2021	24.6918	25.3612	-1.23891	-0.829053	-0.909933	0.42642	0.380427	0.583489	0.5381	10	2.24009	0.481113	6.69945	5.56141	Not Significant	Not Significant	0.419728	0.370162
Q93052	LPP	18.5066	21.5842	22.6203	22.659	22.3496	21.2646	21.8875	22.3621	23.0328	23.0816	23.1299	23.0073	-1.25284	-1.85816	-1.97906	0.0927945	0.070753	0.2034	0.171153	10	2.24009	0.481113	1.36378	1.20224	Not Significant	Not Significant	1.15026	1.03248
P67936	TPM4	19.6365	24.9406	26.7129	25.6703	25.2133	19.6723	28.1459	23.5754	25.0484	24.217	23.9316	24.5165	-1.26482	-0.870285	-0.954754	0.404552	0.358179	0.565272	0.524633	10	2.24009	0.481113	6.33659	5.26496	Not Significant	Not Significant	0.4459	0.393026
P22626	HNRNPA2B1	23.5165	22.3827	23.9495	23.0833	22.7848	23.5522	24.391	24.4676	24.4041	24.2961	24.558	24.8997	-1.29125	-5.17756	-4.56058	0.000414541	0.00062214	0.00479313	0.00475603	10	2.24009	0.481113	0.186592	0.240493	Significant	Significant	3.20611	3.38243
Q15366-2	PCBP2	19.2102	23.4551	23.1099	23.7895	23.2187	23.4551	23.48	23.8191	24.317	23.9672	24.3578	24.2317	-1.32235	-1.83822	-1.9666	0.0958769	0.0723193	0.20721	0.171968	10	2.24009	0.481113	1.55245	1.35638	Not Significant	Not Significant	1.14075	1.01829
P60660-2	MYL6	24.1332	25.002	29.3217	24.7024	24.8623	24.5522	32.6501	25.3444	26.8858	24.8904	25.217	25.6622	-1.34601	-0.933094	-1.02353	0.372753	0.325861	0.536867	0.495759	10	2.24009	0.481113	6.24261	5.18818	Not Significant	Not Significant	0.486968	0.428579
P0DP23	CALM1	21.4326	22.7877	23.9933	22.5672	23.1277	21.7864	24.7745	23.1115	23.1426	23.5983	24.7286	24.7129	-1.39558	-2.77208	-2.87022	0.0197167	0.0138403	0.0622004	0.046385	10	2.24009	0.481113	0.760364	0.709257	Significant	Significant	1.85886	1.70517
O60488-2	ACSL4	21.1771	22.349	19.5437	19.3618	21.1806	21.1094	19.8846	21.9967	22.7249	22.9234	22.582	23.1348	-1.42079	-2.10642	-2.24355	0.0614104	0.0441038	0.150277	0.120342	10	2.24009	0.481113	1.36486	1.20313	Not Significant	Significant	1.35552	1.21176
contam_sp|P02668|CASK_BOVIN Kappa-casein OS=Bos taurus GN=CSN3 PE=1 SV=1	contam_sp|P02668|CASK_BOVIN Kappa-casein OS=Bos taurus GN=CSN3 PE=1 SV=1	19.5948	22.8644	23.7695	23.632	23.5638	24.1253	22.8738	23.8385	24.824	24.239	25.4892	25.2926	-1.50118	-1.88706	-2.0309	0.0884893	0.0645682	0.198671	0.159848	10	2.24009	0.481113	1.89853	1.63912	Not Significant	Not Significant	1.18998	1.05311
A0A7P0TA71	P4HB	18.0353	23.6971	23.5754	23.48	23.1095	23.1439	24.1253	23.9043	24.0275	23.6971	23.5754	24.895	-1.53057	-1.66471	-1.80382	0.126943	0.09591	0.254904	0.212241	10	2.24009	0.481113	2.536	2.15993	Not Significant	Not Significant	1.01814	0.896392
Q86VP6-2	CAND1	18.293	19.3953	20.3483	19.3183	18.2338	18.142	22.1095	21.9938	19.5481	18.9172	20.3177	20.3628	-1.58641	-2.4916	-2.642	0.0319025	0.0211922	0.0902441	0.0661827	10	2.24009	0.481113	1.21618	1.08165	Significant	Significant	1.67382	1.49618
P09493-10	TPM1	21.8721	21.0765	26.3562	19.4157	20.0488	19.0881	28.7031	22.2352	23.8764	20.9449	20.0947	21.8423	-1.6399	-0.981097	-1.07852	0.349685	0.301596	0.517534	0.470467	10	2.24009	0.481113	8.38169	6.93579	Not Significant	Not Significant	0.520575	0.456323
O43390-2	HNRNPR	22.4042	23.2413	22.7089	22.2624	22.6583	22.3893	22.8791	24.2096	24.7895	24.4105	24.5926	24.7182	-1.65583	-5.10553	-4.87676	0.000460298	0.000359484	0.00521236	0.00363723	10	2.24009	0.481113	0.315552	0.345852	Significant	Significant	3.44432	3.33696
P0C0S8	H2AC11	26.1795	26.239	26.4457	26.1527	26.1332	26.1155	27.9372	27.965	27.9869	27.2353	28.0084	28.4314	-1.71645	-10.382	-7.5503	1.12612e-06	6.01206e-06	4.52897e-05	0.000123581	10	2.24009	0.481113	0.0820007	0.155043	Significant	Significant	5.22098	5.94841
P35579	MYH9	25.0062	25.3975	29.9814	24.7441	24.6971	24.317	33.0017	26.3811	27.5536	25.3578	26.204	25.9781	-1.72217	-1.19033	-1.30576	0.261409	0.215644	0.435162	0.384429	10	2.24009	0.481113	6.27973	5.21851	Not Significant	Not Significant	0.666264	0.58268
Q8N131-2	TMEM123	20.2202	24.0935	23.6209	18.7469	24.239	23.9847	23.3376	23.7182	24.7645	24.5105	24.6703	24.8717	-1.82796	-1.81906	-1.97765	0.0989282	0.0709294	0.211826	0.171153	10	2.24009	0.481113	3.0294	2.56303	Not Significant	Not Significant	1.14917	1.00468
P29728-2	OAS2	19.2936	22.6476	22.2781	22.2937	19.316	21.708	21.5788	23.2406	23.2216	23.4425	23.7695	23.391	-1.85117	-2.62887	-2.80849	0.0252108	0.0155345	0.0759609	0.0511367	10	2.24009	0.481113	1.48756	1.30336	Significant	Significant	1.8087	1.59841
P68431	H3C1	22.1991	22.4606	22.8005	22.831	23.0059	22.5068	24.2679	24.4676	24.1488	24.3031	24.3511	25.4425	-1.86284	-8.14886	-6.94026	1.00154e-05	1.40549e-05	0.000205872	0.000253208	10	2.24009	0.481113	0.156776	0.216134	Significant	Significant	4.85217	4.99933
G3V1V0	MYL6	19.0475	19.615	18.9613	19.5062	18.3261	18.9469	22.4004	19.0974	22.875	19.4444	23.1936	18.8207	-1.90476	-2.2172	-2.39539	0.0509358	0.0334334	0.129439	0.0965134	10	2.24009	0.481113	2.21407	1.89691	Not Significant	Significant	1.47582	1.29298
Q86YZ3	HRNR	22.3178	18.5741	19.6294	18.7444	19.9186	20.9954	19.2275	22.3526	23.5404	23.2162	20.3549	23.0902	-1.93368	-2.09078	-2.26603	0.0630468	0.0423407	0.153066	0.117261	10	2.24009	0.481113	2.56611	2.18453	Not Significant	Significant	1.37324	1.20034
P40926	MDH2	23.9933	24.0691	23.7594	24.4105	24.002	22.9301	24.5404	25.6703	25.9428	25.7821	26.2499	26.6998	-1.95347	-5.42175	-5.30863	0.000292282	0.000173692	0.00365353	0.00208656	10	2.24009	0.481113	0.389455	0.40623	Significant	Significant	3.76022	3.5342
P68032	ACTC1	22.6728	22.6038	22.731	23.8764	21.6408	22.9317	24.3239	25.1055	25.3645	24.3778	24.6264	24.6486	-1.99838	-5.9285	-5.71716	0.000145376	8.94019e-05	0.00194888	0.00123428	10	2.24009	0.481113	0.340869	0.366535	Significant	Significant	4.04865	3.83751
O14950	MYL12B	25.3204	24.5522	28.7739	24.3376	24.8142	23.2679	31.6671	26.4488	27.2445	25.9248	25.965	26.1253	-2.05157	-1.72058	-1.87996	0.116065	0.0841209	0.239109	0.193097	10	2.24009	0.481113	4.26525	3.57271	Not Significant	Not Significant	1.0751	0.9353
P24844	MYL9	22.426	22.7571	27.2353	23.0654	23.2679	22.3768	30.2193	25.2058	25.5492	23.895	24.3101	24.4362	-2.0812	-1.70726	-1.86641	0.118577	0.0861176	0.241167	0.195722	10	2.24009	0.481113	4.45808	3.73024	Not Significant	Not Significant	1.06491	0.925998
P04075-2	ALDOA	21.9802	22.8611	22.8466	22.8991	22.8814	21.9722	24.019	24.5754	24.9043	24.3578	24.7945	25.7024	-2.15212	-7.14802	-6.6925	3.11212e-05	2.01145e-05	0.000533095	0.000351055	10	2.24009	0.481113	0.271946	0.310227	Significant	Significant	4.69649	4.50694
P62805	H4C1	24.019	24.2607	23.9406	24.0105	23.976	24.1015	26.6181	26.4877	26.1546	25.7389	26.1661	26.5536	-2.23513	-15.5415	-10.3934	2.4854e-08	1.97647e-07	2.87375e-06	8.70589e-06	10	2.24009	0.481113	0.0620499	0.138744	Significant	Significant	6.70411	7.6046
Q15233	NONO	23.8576	22.6816	23.0004	22.8863	22.5127	22.9181	25.6458	24.8044	25.0935	24.8997	25.5014	25.6153	-2.2839	-9.35254	-8.17399	2.92545e-06	2.64349e-06	7.95893e-05	5.82196e-05	10	2.24009	0.481113	0.178902	0.23421	Significant	Significant	5.57782	5.53381
P30049	ATP5F1D	19.4138	22.3448	22.6732	22.9747	22.4872	22.7625	23.8858	24.2463	24.4298	24.002	24.8191	25.019	-2.29096	-3.97521	-4.17783	0.00262116	0.001229	0.0146944	0.00710518	10	2.24009	0.481113	0.996405	0.9021	Significant	Significant	2.91045	2.58151
O00159-2	MYO1C	19.3062	25.0526	26.1795	26.1015	25.7077	25.4707	27.8916	25.9066	26.3066	25.9203	27.6998	27.8858	-2.29871	-1.99471	-2.17759	0.074038	0.0496855	0.172073	0.132037	10	2.24009	0.481113	3.98413	3.34303	Not Significant	Significant	1.30377	1.13055
P24752-2	ACAT1	19.5668	19.9126	19.3867	19.2973	19.5693	19.3431	18.9719	22.6529	23.104	19.3269	23.2821	23.5522	-2.30234	-2.68462	-2.90014	0.0229103	0.0130861	0.0704053	0.0449986	10	2.24009	0.481113	2.20645	1.89069	Significant	Significant	1.88319	1.63997
P33176	KIF5B	20.2416	19.4492	19.0897	19.1824	19.4568	19.0209	22.3061	19.4968	22.776	22.9394	22.5487	20.3583	-2.33077	-3.7763	-3.99383	0.00362389	0.00171503	0.0176866	0.00883998	10	2.24009	0.481113	1.14285	1.02174	Significant	Significant	2.76573	2.44082
P07148	FABP1	22.0294	22.591	22.5238	22.8494	21.8818	21.6727	23.2679	24.5225	24.6703	24.5345	25.1293	25.4645	-2.34014	-6.50293	-6.36555	6.86986e-05	3.26866e-05	0.00108588	0.000522377	10	2.24009	0.481113	0.388498	0.405447	Significant	Significant	4.48563	4.16305
P60900	PSMA6	22.2049	22.0509	21.5375	22.2908	21.305	21.5116	21.9009	25.1015	25.3066	24.1871	25.2535	25.4862	-2.72251	-4.65541	-4.8996	0.00090059	0.000345696	0.00801006	0.00359291	10	2.24009	0.481113	1.02599	0.926274	Significant	Significant	3.46131	3.04547
O43399-2	TPD52L2	22.3884	22.5249	21.9477	19.8471	22.6365	21.8887	23.8764	24.9539	24.867	24.5345	25.0567	25.0732	-2.85473	-6.15961	-6.30759	0.000106964	3.56783e-05	0.00149911	0.00055004	10	2.24009	0.481113	0.644384	0.614503	Significant	Significant	4.4476	3.97076
P00558-2	PGK1	20.1352	21.3397	20.4695	21.1576	20.6256	19.7611	22.5513	23.48	23.9043	23.0935	23.8858	24.0275	-2.90894	-8.57898	-8.28486	6.35264e-06	2.29492e-06	0.000154637	5.44308e-05	10	2.24009	0.481113	0.344921	0.369846	Significant	Significant	5.63923	5.19705
P04908	H2AC4	19.4506	23.6431	25.417	24.3712	23.5285	23.219	26.7129	26.8264	26.2114	25.8834	26.5898	26.5433	-3.18965	-3.79123	-4.09188	0.00353623	0.00143537	0.0175861	0.00786711	10	2.24009	0.481113	2.12347	1.8229	Significant	Significant	2.84304	2.45146
P53602	MVD	19.022	19.4693	19.8044	18.6859	18.6024	19.4294	19.1908	20.7932	25.1757	24.6096	25.2058	19.1864	-3.19136	-2.61166	-2.85527	0.0259667	0.0142331	0.0777321	0.0473584	10	2.24009	0.481113	4.47959	3.74782	Significant	Significant	1.8467	1.58558
P0DMM9-3	SULT1A3	20.8727	19.4304	20.0596	20.1086	20.4896	18.9466	23.6649	23.7182	23.4041	23.0139	23.3511	23.2535	-3.41634	-11.1954	-10.5216	5.59549e-07	1.72506e-07	2.46468e-05	8.3983e-06	10	2.24009	0.481113	0.279361	0.316284	Significant	Significant	6.7632	6.25216
P07737	PFN1	19.7584	19.7572	19.1987	18.5275	18.8949	20.17	23.2821	23.2679	23.3778	22.9242	23.4551	23.5754	-3.92931	-14.6715	-13.2495	4.32444e-08	1.27071e-08	3.07701e-06	1.25915e-06	10	2.24009	0.481113	0.21518	0.263849	Significant	Significant	7.89595	7.36407
P49773	HINT1	18.9151	21.507	21.7985	21.5636	20.7668	19.9114	25.3204	25.2607	25.1214	24.2096	24.5165	24.8904	-4.14277	-8.35104	-8.63067	8.06776e-06	1.48929e-06	0.000177683	3.93598e-05	10	2.24009	0.481113	0.738282	0.691217	Significant	Significant	5.82702	5.09325
Q13268-2	DHRS2	19.6337	19.8942	20.622	19.27	18.2099	19.5858	23.4298	23.9316	24.1565	23.2961	23.9495	24.0443	-4.26537	-12.0381	-11.7437	2.83554e-07	5.03216e-08	1.38046e-05	3.10317e-06	10	2.24009	0.481113	0.376631	0.395753	Significant	Significant	7.29825	6.54736
P0C0S5	H2AZ1	22.6176	21.143	21.3904	19.9806	18.8217	20.2513	26.0422	25.8741	26.0609	25.2643	24.5165	25.1908	-4.79069	-8.11189	-8.54529	1.04239e-05	1.65511e-06	0.000209561	4.13777e-05	10	2.24009	0.481113	1.04634	0.942897	Significant	Significant	5.78117	4.98197
Q04828	AKR1C1	19.9762	21.8955	21.6957	19.9343	19.9725	20.4227	25.9517	25.797	25.6757	25.2244	25.5285	25.2571	-4.9229	-12.642	-12.5759	1.78691e-07	2.31072e-08	9.72289e-06	1.59309e-06	10	2.24009	0.481113	0.454919	0.459712	Significant	Significant	7.63625	6.7479
